# Supplementary material for: Randomly weighted receptor inputs can explain the large diversity of colour-coding neurons in the bee visual system
Source: Sci Rep. 2019 Jun 6;9:8330. doi: 10.1038/s41598-019-44375-0 (PMC6554269; doi:10.1038/s41598-019-44375-0)
Supplement: Supplementary file 2 — Dataset 2 [file 41598_2019_44375_MOESM2_ESM.csv]

300	305	310	315	320	325	330	335	340	345	350	355	360	365	370	375	380	385	390	395	400	405	410	415	420	425	430	435	440	445	450	455	460	465	470	475	480	485	490	495	500	505	510	515	520	525	530	535	540	545
0	0	0	0	0	0	0	0	0	0	0	0	0	0	0	0	0	-0.02596102	-0.121413692	-0.225458762	-0.332339597	-0.438129392	-0.539888917	-0.635575664	-0.720566652	-0.795999751	-0.863732718	-0.914861536	-0.95156061	-0.972629087	-0.987166634	-0.982677228	-0.982143561	-0.960600445	-0.928016342	-0.880435192	-0.823686491	-0.723837389	-0.598676312	-0.44472638	-0.280471543	-0.127745892	-0.003943266	0	0	0	0	0	0	0
0	0	0	0	0	0	0	0	0	0	0.014689455	0.045118783	0.073532067	0.092533187	0.111458956	0.133425207	0.150466146	0.159989138	0.187244614	0.202999122	0.233607382	0.289441902	0.356735831	0.417609453	0.487491406	0.557324065	0.617541093	0.688041853	0.756002272	0.820101313	0.876719225	0.925456261	0.959872642	0.977798762	0.978149157	0.956997533	0.909157622	0.832367033	0.734113444	0.610819132	0.477089495	0.367538067	0.281414716	0.212131748	0.156531309	0.09028263	0.011539853	0	0	0
-0.540893291	-0.678738853	-0.772326725	-0.84337809	-0.895593179	-0.935157569	-0.961098778	-0.974000129	-0.978401508	-0.975294939	-0.959864101	-0.936526155	-0.904526621	-0.857319766	-0.799886486	-0.729949954	-0.637855078	-0.523156941	-0.400855828	-0.253420227	-0.108227728	0	0	0	0	0	0	0	0	0	0	0	0	0	0	0	0	0	0	0	0	0	0	0	0	0	0	0	-0.003670243	-0.018643336
0	0	0	0	0	0	0	0	0	0	0	0	0	0	0	0	0	0	0	0	0	0	0	0	0	-0.129442407	-0.353522053	-0.544858018	-0.699929269	-0.814081142	-0.908554021	-0.950464348	-0.994656537	-0.973952691	-0.914735335	-0.805310505	-0.660844997	-0.393967493	-0.055761852	0	0	0	0	0	0	0	0	0	0	0
0.29015077	0.406747012	0.494185781	0.563883732	0.620521787	0.672175386	0.713883835	0.745265011	0.772800799	0.795673477	0.811249115	0.822309476	0.831591085	0.836682112	0.840793366	0.845263192	0.847131283	0.845132066	0.847404689	0.843598455	0.84347595	0.851938049	0.863990316	0.873803951	0.88774715	0.902590577	0.913945853	0.931065687	0.947986651	0.964671311	0.977822184	0.989563923	0.993145162	0.992488847	0.984657422	0.967886539	0.936840752	0.895264031	0.843509237	0.779982875	0.711683891	0.657465868	0.614394326	0.579646364	0.551799787	0.519372643	0.481579014	0.447216005	0.417730096	0.395650962
0	0	0	0	0	0	0	0	0	0	0	0	0	0	0	0	0	0	0	0	0	-0.018493729	-0.224174541	-0.412749454	-0.57664761	-0.719498623	-0.839791928	-0.926901655	-0.977283381	-0.990700108	-0.978906729	-0.922318517	-0.855083887	-0.7393623	-0.58531889	-0.378852346	-0.111259064	0	0	0	0	0	0	0	0	0	0	0	0	0
0	0	0	0	0	0	0	0	0	0	0	0	0	0	-0.018054489	-0.071125422	-0.135666464	-0.209603476	-0.291732344	-0.380607461	-0.470199573	-0.55750397	-0.640178618	-0.717425076	-0.785109637	-0.844625485	-0.897202854	-0.935659247	-0.96127643	-0.973354242	-0.978807743	-0.967904843	-0.958551615	-0.931500366	-0.893914506	-0.841900338	-0.778061164	-0.674603774	-0.545932466	-0.388631844	-0.221106224	-0.068327828	0	0	0	0	0	0	0	0
0	0	0	0	0	0	0	0	0	0	0	0	0	0	0	0	0	0	0	0	0	0	0	0	0	0	0	0	0	0	0	0	0	0	0	0	0	0	0	0	0	-0.037266646	-0.208428277	-0.347836992	-0.459033583	-0.578425137	-0.707290891	-0.819002038	-0.906620553	-0.966147186
0	-0.09979302	-0.404244788	-0.623074084	-0.740837611	-0.78484442	-0.754588036	-0.662660935	-0.529069118	-0.369681339	-0.132412795	0	0	0	0	0	0	0	0	0	0	0	0	0	0	0	0	0	0	0	0	0	0	0	0	0	0	0	0	0	0	0	0	0	0	0	0	0	0	0
0	0	0	0	0	0	0.121885595	0.497610271	0.778320235	0.964357868	0.990861243	0.921292685	0.773295257	0.471400009	0.086482801	0	0	0	0	0	0	0	0	0	0	0	0	0	0	0	0	0	0	0	0	0	0	0	0	0	0	0	0	0	0	0	0	0	0	0
0	0	0	0	0	0	0	0	0	0	0	0	0	0	0	0	0	0	0	0	0	0	0	0	0	0	0	0	0	0	0	0	0	0	0	0	0	0	0	0	0	0	0	0	0	0	0	0	0	0
-0.817377132	-0.870186127	-0.910095323	-0.936623429	-0.954546043	-0.960744624	-0.961892793	-0.957842629	-0.9452692	-0.925346528	-0.899799141	-0.866206057	-0.823410808	-0.771079077	-0.707660802	-0.630500754	-0.535997812	-0.42403969	-0.289772212	-0.135544393	0	0	0	0	0.081836017	0.210857857	0.333032222	0.426864904	0.502777063	0.557142337	0.610388535	0.637409135	0.686196318	0.705660203	0.720141185	0.728022087	0.755148968	0.742634658	0.720803889	0.688224384	0.652029238	0.59488019	0.548936293	0.511752749	0.482001128	0.448257687	0.409848855	0.375414097	0.346602673	0.32557207
0	0	0	0	0	0	0	0	0	0	0	0	0	0	0	0	0	0	-0.07710429	-0.192852768	-0.310288463	-0.424373737	-0.532812512	-0.634813261	-0.724059319	-0.802573808	-0.873012672	-0.924105063	-0.95903006	-0.976619441	-0.987111814	-0.976757182	-0.971346206	-0.943557021	-0.904293398	-0.849246481	-0.784679499	-0.672965853	-0.533346415	-0.362044897	-0.179511582	-0.009570913	0	0	0	0	0	0	0	0
-0.540178263	-0.654940583	-0.744753154	-0.812632555	-0.866330285	-0.908615602	-0.941258855	-0.963541472	-0.97706428	-0.981781029	-0.978443156	-0.965930279	-0.946095339	-0.918583496	-0.883312537	-0.83989963	-0.785483813	-0.718880763	-0.63817319	-0.541659152	-0.43697359	-0.333510929	-0.230602132	-0.130045068	-0.040356603	0	0	0	0	0	0	0	0	0	0	0	0	0	0	0	0	0	0	0	0	0	0	0	0	0
0	0	0	0	0	0	0	0	0	0	0	0	0	0	0	0	0	0	0	0	0	0	0	0	0	0	0	0	0	0	0	0	0	0	0	0	0	0	0	0	0	0	0	0.084962435	0.232004161	0.3893144	0.55848014	0.704766884	0.818934688	0.896038517
0	0	0	0	0	0	0	0	0	0	0	0	0	-0.039681694	-0.085197666	-0.139665165	-0.208070648	-0.288581213	-0.373937446	-0.469136247	-0.561453207	-0.64538157	-0.721367653	-0.792667665	-0.851281918	-0.900840083	-0.944701956	-0.970665643	-0.982802272	-0.98070658	-0.972621815	-0.948076534	-0.927903793	-0.891749505	-0.847452949	-0.79141684	-0.727050488	-0.62430856	-0.497341001	-0.343023071	-0.179267317	-0.027864906	0	0	0	0	0	0	0	0.02043765
0.244061998	0.193101279	0.140463454	0.098490314	0.059923114	0.022928348	-0.011884671	-0.042879251	-0.071346493	-0.095594211	-0.119747536	-0.139836629	-0.160500834	-0.186750743	-0.215376306	-0.249380851	-0.294170427	-0.348119916	-0.398771693	-0.456043566	-0.505075275	-0.541572844	-0.568425809	-0.592793893	-0.606737979	-0.614990934	-0.620351906	-0.612967647	-0.596087318	-0.570440948	-0.539751787	-0.499741523	-0.460434968	-0.414324451	-0.363301153	-0.304514705	-0.235300273	-0.139976593	-0.024354718	0.114011119	0.260006577	0.390496888	0.497602111	0.584757925	0.654307323	0.729588411	0.811512903	0.88291524	0.939525692	0.978476573
0	0	0	0	0	0	0	0	0	0	0	0	0	0	0	0	0	0	0	0	0	0	0	0	0.004064459	0.198283383	0.376731918	0.527506627	0.653358354	0.74970188	0.837152004	0.886822083	0.94922133	0.965024138	0.960210855	0.928930083	0.893831869	0.783883511	0.639537596	0.455567516	0.256753977	0.060077511	0	0	0	0	0	0	0	0
0	0	0	0	0	0	0	0	0	0	0	0	0	0	0	0	0	0	0	0	0	0	0	0	0.030958039	0.214435706	0.383658007	0.527640017	0.649235574	0.743924256	0.831321306	0.884096999	0.950000857	0.972751726	0.977374152	0.958925416	0.940265348	0.85521029	0.741650228	0.595156109	0.436225074	0.275090556	0.146407808	0.042446134	0	0	0	0	0	0
0.200546742	0.151951087	0.105793185	0.067667499	0.032748465	-0.002874282	-0.03595866	-0.065341249	-0.094243859	-0.121032813	-0.14746248	-0.172092769	-0.199001837	-0.231112453	-0.267382533	-0.310828259	-0.365330624	-0.429518946	-0.498049741	-0.574652945	-0.649444756	-0.717908918	-0.780338248	-0.839058314	-0.887706778	-0.929071267	-0.965944002	-0.988414215	-0.999904681	-0.999994584	-0.99555568	-0.977894435	-0.964254849	-0.937666395	-0.904820317	-0.862964699	-0.815514624	-0.737956406	-0.641908733	-0.52498056	-0.400853126	-0.285294574	-0.191020174	-0.114426364	-0.053257859	0.013870617	0.087930127	0.153049956	0.205580651	0.242444657
0	0	-0.124285731	-0.229837786	-0.32157339	-0.404450192	-0.478040132	-0.539456561	-0.592076995	-0.633247618	-0.669361316	-0.694077839	-0.715630401	-0.74118408	-0.766133941	-0.794933976	-0.833971756	-0.880052617	-0.914073228	-0.949187777	-0.967862195	-0.969018767	-0.956221149	-0.940713631	-0.915579481	-0.886850557	-0.854581363	-0.814167792	-0.764766816	-0.708910009	-0.643837307	-0.572686645	-0.49145254	-0.408331729	-0.316242792	-0.210432509	-0.074863318	0	0	0	0	0	0.031868562	0.174374287	0.288108205	0.411522743	0.546165461	0.663706613	0.757199322	0.821768153
0.308290324	0.415645727	0.501101527	0.568960489	0.625447712	0.677080609	0.720269708	0.75416182	0.783885503	0.808308406	0.826955295	0.840430452	0.852311553	0.862489761	0.872193853	0.883320466	0.895322414	0.906690823	0.91901691	0.928060176	0.936460808	0.946966476	0.956926408	0.964659358	0.972707915	0.980207548	0.984448213	0.990059771	0.993168844	0.99417795	0.990872646	0.984632854	0.971438356	0.954207117	0.930172467	0.897119359	0.848852683	0.785750121	0.708550504	0.615295842	0.516039157	0.433672333	0.367089047	0.313122853	0.269973978	0.221634691	0.167238398	0.118810712	0.078812492	0.050010742
0	0	0	0	0	0	0	0	0	0	0	0	0	0	0	0	0	0	0.114407267	0.245343168	0.373249231	0.491579272	0.59981323	0.701073846	0.785734978	0.858061979	0.921744767	0.961943118	0.982993596	0.984301909	0.976602569	0.945805734	0.919363345	0.869822579	0.807477405	0.726989487	0.632057852	0.481840257	0.296065635	0.070083071	0	0	0	0	0	0	0	0	0	0
-0.059228192	-0.211115138	-0.331586201	-0.427215094	-0.506668926	-0.5791769	-0.639669926	-0.686985314	-0.728385919	-0.762319605	-0.787973559	-0.80633563	-0.822348761	-0.835681172	-0.848191286	-0.862469104	-0.877524512	-0.891257924	-0.90634889	-0.916407527	-0.925769347	-0.938570663	-0.950935382	-0.960238874	-0.970444945	-0.980146435	-0.985331425	-0.993077745	-0.997680361	-0.999709257	-0.99575657	-0.988083608	-0.970328595	-0.947208444	-0.914568192	-0.869351811	-0.802656724	-0.715899228	-0.609762116	-0.481541458	-0.34503243	-0.232229653	-0.141097675	-0.067246354	-0.008193623	0	0	0	0	0
0	0	0	0	0	0	0	0	0.209541171	0.670003008	0.915813304	0.848133304	0.58542532	0.199996729	0	0	0	0	0	0	0	0	0	0	0	0	0	0	0	0	0	0	0	0	0	0	0	0	0	0	0	0	0	0	0	0	0	0	0	0
-0.601283217	-0.687742829	-0.761954585	-0.818381769	-0.865201952	-0.903809347	-0.936142616	-0.960992347	-0.97893652	-0.989315921	-0.995060228	-0.993011854	-0.98615903	-0.976981222	-0.963355157	-0.946129023	-0.926217808	-0.902236857	-0.865564091	-0.821397549	-0.766753862	-0.705684992	-0.639942115	-0.575205348	-0.512938872	-0.454753164	-0.397472798	-0.348042691	-0.301783026	-0.26103034	-0.216830783	-0.179940306	-0.130366102	-0.09067027	-0.048783389	-0.003320291	0	0.017807753	0.092158738	0.178153809	0.268237348	0.334353467	0.388794562	0.433132013	0.468498485	0.506502106	0.547555397	0.583163116	0.611122133	0.63014191
0.567643904	0.59141633	0.59205731	0.590873606	0.583414412	0.571209057	0.554208008	0.534102771	0.512076601	0.490052532	0.462095382	0.433819586	0.400896081	0.355804943	0.303776877	0.241151531	0.158578226	0.057229952	0	0	0	0	0	0	0	0	0	0	0	0	0	0	0	0	0	0	0	0	0	0.035087718	0.18166149	0.324523763	0.442313296	0.538274842	0.614807397	0.696800825	0.785102541	0.861535959	0.921305239	0.961766289
0.304460772	0.418692961	0.512474575	0.58654082	0.648746644	0.705161252	0.752972745	0.790987078	0.823866401	0.850265604	0.870943165	0.885235638	0.89743655	0.908678939	0.919129303	0.931023384	0.944914863	0.95902428	0.971232525	0.980412947	0.985927916	0.990127134	0.991520846	0.990800642	0.989115204	0.986761439	0.981334854	0.976398196	0.96837077	0.95811388	0.942794222	0.924758699	0.898738613	0.869910285	0.834142069	0.78885943	0.725561793	0.645754932	0.548935801	0.432847447	0.309740111	0.207584905	0.124575678	0.057204336	0.003373475	0	0	0	0	0
-0.262522989	-0.443612066	-0.594520654	-0.705284193	-0.793228486	-0.856947371	-0.90641868	-0.939611335	-0.953730368	-0.94894787	-0.931765918	-0.894624893	-0.840922732	-0.774402268	-0.68996956	-0.586253788	-0.461335947	-0.313001117	-0.122306727	0	0	0	0	0	0	0	0	0	0	0	0	0	0	0	0	0	0	0	0	0	0	0	0	0	0	0	0	0	0	0
0	0	0	0	0	0	0	0	0	0	0	0	0	0	0	0	0	0	0	0	0	0	0	0	0	0	0	0	0	0	-0.308030209	-0.3848856	-0.798614688	-0.575503464	-0.150987693	0	0	0	0	0	0	0	0	0	0	0	0	0	0	0
0.965388938	0.989849125	0.995386506	0.997289127	0.993112805	0.982871762	0.968342005	0.950775102	0.929956201	0.907642481	0.879922032	0.850295485	0.815112147	0.768777939	0.714689399	0.649413827	0.56524489	0.463097652	0.355024812	0.229211853	0.106708212	0	0	0	0	0	-0.024629621	-0.055706176	-0.069861085	-0.066050328	-0.058553739	-0.030836718	-0.017208496	0	0	0	0	0	0	0.051327998	0.173034614	0.296187846	0.397370593	0.479728047	0.545440171	0.616408355	0.693464658	0.760524795	0.813536266	0.849885945
0	0	0	0	0	0	0	0	0	0	0	0	0	0	0	0	0	0	0	0	0	0	0	0	0	0	0	0	0	0	0	0	0	0	0	0	0	0	0	0	0	0	0	0	0	0	-0.254649098	-0.471817007	-0.625635234	-0.716797728
0	0	0	0	0	0	0	0	0	0	0	0	0	0	0	0	0	0	0	0	0	0	0	0	0	0	0	0	0	0	0	0	0	0	0	0	0	0	0	0	0	-0.062378634	-0.225106866	-0.35801532	-0.463882669	-0.574755111	-0.691335517	-0.79062613	-0.865699518	-0.914438714
0	0	0	0	-0.202849945	-0.445691626	-0.599833793	-0.668173372	-0.670006642	-0.613291	-0.474323107	-0.273097194	-0.0033115	0	0	0	0	0	0	0	0	0	0	0	0	0	0	0	0	0	0	0	0	0	0	0	0	0	0	0	0	0	0	0	0	0	0	0	0	0
0	0	0	0	0	0	0	0	0	0	0	0	0	0	0	0	0	0	0	0	0	0.121742356	0.328751471	0.522556094	0.677694756	0.806454021	0.919287341	0.978810707	0.997637607	0.975214316	0.934773534	0.847206042	0.771525696	0.651673558	0.508689921	0.331845063	0.128317823	0	0	0	0	0	0	0	0	0	0	0	0	0
0	0	0	0	0	-0.047756522	-0.094611123	-0.129629658	-0.148732783	-0.151295676	-0.146436222	-0.124200655	-0.089313544	-0.049088242	0	0	0	0	0	0	0	0	0	0	0	0	0	0	0	0	0	0	0	0	0	0	0	0.027758528	0.158551149	0.305154923	0.456918807	0.556490068	0.639884414	0.708096732	0.762391768	0.818496747	0.876632757	0.92564246	0.96188594	0.984735011
0.575421186	0.686497701	0.767648112	0.830263926	0.879023315	0.919235121	0.949418345	0.969450011	0.98329824	0.990998255	0.990352176	0.983385771	0.971226905	0.950920376	0.925075367	0.893310382	0.850866834	0.79688805	0.738305951	0.665741025	0.593012776	0.529224107	0.470490775	0.412602378	0.366026454	0.326779602	0.287722037	0.266624784	0.253864982	0.250714985	0.245812899	0.251448356	0.24156774	0.240652824	0.236403014	0.228409973	0.202476452	0.187269722	0.17030896	0.151194064	0.130664988	0.127782112	0.126246222	0.125171219	0.12424482	0.12191496	0.117925124	0.113621225	0.108907397	0.104623964
0.288433367	0.462874031	0.59633323	0.699103374	0.780882773	0.848833031	0.901895917	0.939269099	0.966108489	0.982021796	0.985953392	0.978673279	0.9632177	0.937519434	0.903549602	0.861487881	0.806489316	0.736794928	0.656040267	0.555987531	0.450656408	0.352274535	0.25714731	0.163207316	0.08291776	0.012587715	0	0	0	0	0	0	0	0	0	0	0	0	0	0	0	0	0	0	0	0	0	0	0	0
-0.884244098	-0.948341225	-0.975125865	-0.992308753	-0.99676577	-0.99015248	-0.974412365	-0.95154863	-0.922515078	-0.89006581	-0.847166211	-0.800198006	-0.74364697	-0.667730022	-0.578741341	-0.471248901	-0.331852441	-0.161817744	0	0	0	0	0	0	0	0	0	0	0	0	0	0	0	0	0	0	0	0	0	0	0	0	-0.007926604	-0.137751905	-0.241313503	-0.3526822	-0.473081589	-0.577564077	-0.659688138	-0.715623455
0	0	0	0	0	0	0	0	0	0	0	0	0	0	0	0	0	0	0	0	0	-0.124528145	-0.273273492	-0.410863906	-0.507541321	-0.57977593	-0.638869395	-0.645330598	-0.612556201	-0.542013077	-0.452449535	-0.32144887	-0.197811545	-0.040082714	0	0	0	0	0	0	0	0	0	0	0	0	0.263144498	0.534674206	0.75091756	0.900474711
-0.091727096	-0.145062299	-0.182746469	-0.214158965	-0.239941766	-0.265816936	-0.286949782	-0.303386587	-0.31996233	-0.336107332	-0.349039417	-0.361793234	-0.375711457	-0.388553998	-0.403286858	-0.420997367	-0.439882547	-0.459409432	-0.488006727	-0.516869463	-0.552420477	-0.595620073	-0.642284739	-0.686333747	-0.730533703	-0.772415969	-0.810718839	-0.847319222	-0.880593644	-0.90946018	-0.936543525	-0.957331719	-0.978433528	-0.990224224	-0.996863096	-0.997235594	-0.99505678	-0.979821352	-0.958756747	-0.930843798	-0.900101155	-0.870553745	-0.847472276	-0.82893644	-0.814048377	-0.796062167	-0.774438088	-0.754425992	-0.736724523	-0.723078525
-0.45657166	-0.630768276	-0.748298418	-0.834820501	-0.896033308	-0.936425256	-0.959190766	-0.965170723	-0.957025458	-0.936873758	-0.899780786	-0.849784532	-0.784504403	-0.695677116	-0.588360451	-0.45787493	-0.290459243	-0.085851054	0	0	0	0	0	0	0	0	0	0	0	0	0	0	0	0	0	0	0	0	0	0	0	0	0	0	0	0	0	0	0	0
-0.331981581	-0.403924876	-0.469310822	-0.518117122	-0.558966507	-0.591255515	-0.618752021	-0.64009048	-0.65412859	-0.660293235	-0.662908028	-0.657330838	-0.646426429	-0.633911047	-0.616279151	-0.594189222	-0.569614712	-0.541229192	-0.496196671	-0.443816091	-0.377630464	-0.301150318	-0.217936821	-0.136575886	-0.057004046	0	0	0	0	0	0	0.043573862	0.104945858	0.153131356	0.201948207	0.252585212	0.323338267	0.389405254	0.465343096	0.552143054	0.642573396	0.707853626	0.762053787	0.806288899	0.841536951	0.878700915	0.918060751	0.951749419	0.977489177	0.994424396
0	0	0	0	0	0	0	0	0	0	0	0	0	0	0	0	0	0	0	0	0	0	0	0.112320913	0.255223739	0.385852208	0.507653296	0.608724748	0.693816467	0.759470744	0.821763124	0.859408485	0.910840706	0.932331802	0.944026035	0.943290738	0.950188257	0.914310631	0.863586497	0.79565342	0.721296439	0.637136866	0.570068158	0.51591455	0.472534705	0.422369447	0.36425896	0.311612632	0.266724123	0.233322496
0.420239902	0.547123713	0.652872533	0.734121794	0.801266569	0.857952049	0.905063245	0.941137126	0.968493997	0.986172573	0.996804999	0.997544159	0.992470382	0.983778609	0.969893205	0.952132162	0.930807369	0.904033643	0.864161007	0.814426997	0.75386875	0.688225896	0.618198143	0.548695655	0.482912605	0.421861765	0.360899317	0.310058379	0.262616241	0.22117772	0.174938683	0.136408334	0.081635259	0.036735936	0	0	0	0	0	0	0	0	0	0	0	0	0	0	0	0
-0.113426359	-0.264365659	-0.385777578	-0.481867238	-0.562000807	-0.634776516	-0.69583345	-0.743846817	-0.785507294	-0.819203124	-0.844901624	-0.862777557	-0.878010014	-0.891016011	-0.902939516	-0.916454213	-0.931229049	-0.945078591	-0.958330652	-0.966703949	-0.972499008	-0.979564268	-0.984874475	-0.987356566	-0.990089087	-0.992396007	-0.99052378	-0.990852452	-0.987964133	-0.98271432	-0.971264844	-0.956598893	-0.931406327	-0.902041958	-0.863467689	-0.812539187	-0.739069489	-0.645630389	-0.531864565	-0.395001351	-0.24957826	-0.12960948	-0.032424525	0	0	0	0	0	0	0
-0.154778819	-0.375871996	-0.549374074	-0.679331361	-0.78142418	-0.859408801	-0.918755289	-0.958043583	-0.978899715	-0.981545939	-0.96823772	-0.935838872	-0.887474784	-0.822803934	-0.740859196	-0.640234246	-0.515095348	-0.363234812	-0.178578159	0	0	0	0	0	0	0	0	0	0	0	0	0	0	0	0	0	0	0	0	0	0	0	0	0	0	0	0	0	0	0
-0.6694261	-0.743442418	-0.800252641	-0.844714651	-0.880667477	-0.912034267	-0.937191232	-0.955771751	-0.970781068	-0.981824442	-0.988143708	-0.990479853	-0.990496628	-0.98730912	-0.982085898	-0.975379079	-0.965540685	-0.951745783	-0.936436363	-0.915395338	-0.893755861	-0.875430934	-0.858357315	-0.840822588	-0.827016281	-0.815447138	-0.80285739	-0.796606154	-0.792215024	-0.79029276	-0.78624627	-0.784732	-0.775594266	-0.768202144	-0.757382939	-0.742211991	-0.715623601	-0.687395625	-0.653495876	-0.613096019	-0.570083733	-0.539094947	-0.514262072	-0.494181396	-0.478107493	-0.459746068	-0.438709116	-0.419774448	-0.403818049	-0.392084638
-0.578236019	-0.668928627	-0.742545163	-0.799637301	-0.84663925	-0.887140187	-0.920568115	-0.946071728	-0.966215029	-0.980317717	-0.989227549	-0.992016129	-0.991405212	-0.988065212	-0.981824257	-0.973663783	-0.963159823	-0.949057332	-0.928990518	-0.902550187	-0.871184324	-0.838883326	-0.804989817	-0.770892295	-0.739538784	-0.710811597	-0.681390737	-0.658381769	-0.637055151	-0.618766023	-0.597211632	-0.579337817	-0.551297508	-0.527493002	-0.499911821	-0.467115856	-0.417760254	-0.365390818	-0.303248176	-0.230074081	-0.152811786	-0.094472695	-0.046975993	-0.008407598	0	0	0	0	0	0
-0.126226842	-0.279763238	-0.417563129	-0.52392091	-0.614880195	-0.693936417	-0.762905397	-0.819012153	-0.864235696	-0.896445855	-0.922326647	-0.935023219	-0.941910511	-0.949759331	-0.953619979	-0.956855852	-0.964501157	-0.97352608	-0.964042197	-0.949578078	-0.915767132	-0.864845642	-0.800971433	-0.736452916	-0.667583558	-0.59977973	-0.530846913	-0.462814188	-0.391822565	-0.321403187	-0.242688252	-0.166393062	-0.074007504	0	0	0	0	0	0	0	0	0.145165783	0.295904261	0.418599793	0.516496327	0.622205705	0.736964283	0.836824786	0.915747867	0.969851141
0	0	0	0	0	0	0	0	0	0	0	0	0	0	0	0	0	0	0	0	0	0	0	0	0	0	0	0	0	0	0	0	0	0	0	0	0	0	0	0	0	0	0.095346602	0.254670848	0.381752667	0.518200157	0.665475304	0.793145186	0.893280632	0.96131107
0	0	0	0	0	0	0.272170553	0.503866266	0.677399276	0.786861017	0.849416384	0.846357348	0.803677701	0.73524058	0.630722779	0.497976486	0.337960493	0.138504632	0	0	0	0	0	0	0	0	0	0	0	0	0	0	0	0	0	0	0	0	0	0	0	0	0	0	0	0	0	0	0	0
0	0	0	0	0	0	0	0	0	0.203348702	0.393327029	0.515515157	0.606511155	0.63705233	0.645884497	0.649343417	0.608258345	0.505355634	0.436003328	0.272683371	0.142676462	0.117552643	0.135700644	0.129115249	0.185664463	0.264463082	0.30291161	0.436043806	0.578516679	0.733488456	0.841298883	0.950400612	0.934138407	0.886470412	0.74798873	0.495956756	0.036373799	0	0	0	0	0	0	0	0	0	0	0	0	0
-0.44593339	-0.571281015	-0.673504861	-0.7514322	-0.814784106	-0.866728385	-0.908816068	-0.939836426	-0.96167741	-0.973759831	-0.978152905	-0.972481761	-0.959985954	-0.941954949	-0.917249624	-0.886452887	-0.848581443	-0.801989825	-0.74076514	-0.666554061	-0.581823834	-0.494165186	-0.403910691	-0.31513752	-0.233411286	-0.158778407	-0.085320487	-0.026932879	0	0	0	0	0	0	0	0	0	0	0	0	0	0	0	0	0	0	0	0	0	0
0.534329885	0.630109662	0.705386022	0.764608055	0.813245481	0.856525346	0.892065387	0.919208637	0.941985996	0.959640143	0.971685797	0.978637691	0.983200447	0.984936534	0.984948659	0.984422492	0.982171512	0.976971599	0.970461171	0.958590551	0.945439069	0.934812793	0.924440576	0.912914321	0.903965338	0.896413399	0.886925086	0.882391837	0.878149999	0.874886082	0.868297721	0.862487641	0.84829772	0.834098686	0.814809062	0.788847745	0.748273365	0.700569502	0.642833069	0.573662209	0.500120742	0.442517813	0.39602584	0.358359349	0.328236837	0.294372487	0.256139529	0.222032778	0.193756554	0.173314068
-0.89940132	-0.937172297	-0.951837697	-0.96067488	-0.961629301	-0.955303172	-0.943386598	-0.927178201	-0.906893071	-0.884375447	-0.855281017	-0.823504997	-0.785346046	-0.734616102	-0.675164192	-0.60335368	-0.510588625	-0.397734273	-0.27819254	-0.138545656	-0.002365298	0	0	0	0	0	0	0	0	0	0	0	0	0	0	0	0	0	0	0	-0.022706688	-0.151407076	-0.257240179	-0.3434023	-0.412142472	-0.486232737	-0.566516213	-0.636292181	-0.691304348	-0.728908729
0	0	0	0	0	0	0	0	0	0	0	0	0	-0.027004111	-0.065875317	-0.112494101	-0.169048798	-0.23412948	-0.30826769	-0.389457421	-0.473178404	-0.556116922	-0.636105302	-0.711499604	-0.778534134	-0.838093147	-0.891863122	-0.932488411	-0.962011713	-0.979413797	-0.992117748	-0.990071449	-0.991855658	-0.977347491	-0.954763643	-0.921214732	-0.882039643	-0.810365395	-0.720245528	-0.609140321	-0.490536127	-0.379168673	-0.288905326	-0.215695693	-0.157180574	-0.092011484	-0.019084084	0	0	0
0	0	0	0	0	0	0	0	0	0	0	0	0	0	0	0	0	0	0	0	0	0	0	0	0	0	0	0	0	0	0	0	0	0	0	0	0	0	0	0	-0.161575212	-0.31281051	-0.43842756	-0.540959731	-0.62265672	-0.708713824	-0.799765092	-0.877644317	-0.937062937	-0.976086475
0.48743601	0.606954196	0.69716322	0.767456913	0.823619645	0.87180361	0.9096994	0.93687351	0.958007157	0.97268864	0.979286275	0.979353293	0.97507933	0.964427708	0.949617262	0.931105698	0.905394084	0.871289746	0.833989456	0.785517532	0.736415329	0.694159443	0.655105443	0.615844312	0.58466033	0.55849669	0.531284039	0.517321262	0.508335902	0.505426903	0.499607988	0.500252201	0.48715884	0.479092364	0.466124315	0.447113744	0.409428013	0.373780579	0.331417648	0.281304444	0.227875987	0.193645863	0.166503138	0.144616659	0.127072795	0.106559899	0.082567511	0.060708005	0.041883117	0.027736869
0	0	-0.001604829	-0.065889675	-0.123007504	-0.177292914	-0.226528584	-0.268849796	-0.307560693	-0.340582625	-0.371563663	-0.397080813	-0.422925389	-0.453808312	-0.48722499	-0.526845881	-0.577727357	-0.637765697	-0.695988195	-0.760067575	-0.816603391	-0.86211448	-0.898244145	-0.930927943	-0.953208302	-0.969288278	-0.981110324	-0.980206042	-0.968619175	-0.947039822	-0.919010074	-0.879949706	-0.839836406	-0.790524605	-0.733779522	-0.665998415	-0.583402652	-0.46882669	-0.329322714	-0.161775768	0	0	0	0.060467081	0.143836107	0.234759875	0.334457236	0.421775823	0.49167624	0.540307475
-0.303305853	-0.44411412	-0.559342853	-0.649301983	-0.724041754	-0.789757431	-0.844695977	-0.887434497	-0.922530902	-0.948671742	-0.967209579	-0.976755685	-0.982026797	-0.984387606	-0.983588751	-0.981670385	-0.978668617	-0.972512998	-0.959385898	-0.93885455	-0.911466655	-0.882036286	-0.849418206	-0.81562129	-0.783750679	-0.754018589	-0.722202142	-0.696522233	-0.670866951	-0.646994351	-0.617522309	-0.590262397	-0.549467816	-0.511522957	-0.466700848	-0.412366865	-0.333430876	-0.243549175	-0.135918815	-0.008235026	0	0	0	0	0	0	0	0	0	0
0	0	0	0	0	0	0	0	0	0	0	0	0	0	0	0	0	0	0	0	0	0	0	0	-0.035367795	-0.097140428	-0.155841762	-0.213696103	-0.269868368	-0.322160728	-0.375494295	-0.422531607	-0.474496366	-0.515392744	-0.553424453	-0.588858553	-0.632440415	-0.670224177	-0.712257097	-0.758703214	-0.80616357	-0.841023763	-0.870880527	-0.89543804	-0.914931969	-0.934044435	-0.952664916	-0.967655741	-0.977591353	-0.982869541
-0.47788378	-0.638170895	-0.745836955	-0.825187979	-0.881236493	-0.918322331	-0.939130705	-0.944482923	-0.937019929	-0.918699891	-0.884742758	-0.839117756	-0.77957613	-0.698298492	-0.600158279	-0.480844692	-0.327527239	-0.139989153	0	0	0	0	0	0	0	0	0	0	0	0	0	0	0	0	0	0	0	0	0	0	0	0	0	0	0	0	0	0	0	0
0.517293056	0.600274943	0.661260096	0.709872818	0.748993234	0.784518195	0.812778486	0.833629031	0.851819005	0.866880975	0.876483459	0.883055672	0.888249002	0.889822955	0.890462377	0.890912459	0.88848889	0.882383306	0.879775035	0.872047304	0.86779789	0.871066452	0.877858518	0.883184207	0.892498407	0.902972209	0.911077693	0.924592045	0.938769024	0.953515876	0.966048526	0.978317623	0.984418421	0.987916597	0.986457867	0.97896496	0.961680084	0.938736902	0.909912077	0.874221562	0.835610366	0.806206596	0.78314477	0.764604235	0.749720534	0.73189608	0.710620123	0.691009238	0.673779871	0.660581773
0	0	0	0	0	0	0	0	0	0	0	0	0	0	0	0	0	0	0	0	0	0	0	0	0	0	-0.187187535	-0.543941107	-0.761335177	-0.828963002	-0.855789936	-0.708664044	-0.652789527	-0.424998171	-0.138678936	0	0	0	0	0	0	0	0	0	0	0	0	0	0	0
-0.363226738	-0.532635114	-0.651597512	-0.74374366	-0.81423968	-0.872362344	-0.914522692	-0.94101763	-0.958981071	-0.968767903	-0.965012304	-0.952857221	-0.933101004	-0.89915872	-0.856811845	-0.804975145	-0.734378286	-0.644027695	-0.550579028	-0.43430192	-0.322256004	-0.229658267	-0.148514782	-0.068519759	-0.008556148	0	0	0	0	0	0	0	0	0	0	0	0	0	0	0	0	0	-0.000365941	-0.017733731	-0.031459243	-0.043726019	-0.054237087	-0.061785202	-0.065229666	-0.065569905
0	0	0	0	0	0	0	0	0	0	0	0	0	0	0	0	0	0	0	0	0	0	0	0	0	0	0	0	0	0	0	0	0	0	0	0	0	0	0	0	0.161325597	0.306627392	0.426857544	0.524897392	0.603052221	0.686101128	0.774783806	0.851113001	0.910112662	0.949495188
0.592577459	0.653110034	0.685976595	0.711144988	0.727006156	0.737929432	0.741694789	0.739391495	0.734526212	0.72813658	0.714810913	0.699811639	0.681093061	0.652255237	0.618413991	0.577525849	0.521771042	0.451516882	0.383324736	0.300569036	0.225755838	0.168729508	0.12329159	0.079353876	0.05091606	0.030967852	0.012023461	0.014345627	0.028242111	0.053742862	0.080985666	0.120263141	0.148100257	0.184069842	0.219448953	0.255601297	0.285540263	0.337327424	0.400344003	0.475703967	0.554536352	0.635321259	0.702606837	0.757565727	0.801341569	0.847161819	0.895312477	0.936305237	0.967272727	0.987354809
-0.617805537	-0.706932667	-0.774576412	-0.827261157	-0.869450894	-0.905648189	-0.934225753	-0.954822641	-0.970851611	-0.981980771	-0.98714706	-0.987352685	-0.984304416	-0.976644213	-0.965889519	-0.952423879	-0.933796635	-0.909093626	-0.881725557	-0.846159712	-0.80978838	-0.778075049	-0.748458781	-0.71869228	-0.69471991	-0.674421228	-0.65335682	-0.641938188	-0.634099711	-0.630702473	-0.625061907	-0.624181892	-0.613056465	-0.605744039	-0.594781222	-0.579278505	-0.549663066	-0.521286732	-0.48758007	-0.447739624	-0.405319712	-0.377546544	-0.35543531	-0.337586668	-0.323287109	-0.30671473	-0.287480567	-0.270035231	-0.25513064	-0.244017849
-0.033311101	-0.247954387	-0.424381927	-0.560214831	-0.67197772	-0.766576934	-0.844649623	-0.903968064	-0.94913682	-0.978652597	-0.995879589	-0.997125594	-0.988870053	-0.973748316	-0.95007697	-0.919893934	-0.882743186	-0.835586398	-0.768765255	-0.684840636	-0.585165119	-0.479953855	-0.369245988	-0.259213816	-0.156613212	-0.06210668	0	0	0	0	0	0	0	0	0	0	0	0	0	0	0	0	0	0	0	0	0	0	0	0
0.130213432	0.109227401	0.092211279	0.076578016	0.062019162	0.044593381	0.028534014	0.014062155	-0.002289923	-0.019641149	-0.03688699	-0.055466188	-0.077142876	-0.10177416	-0.130666653	-0.165572241	-0.207492329	-0.255914798	-0.314094997	-0.378815505	-0.448468735	-0.519889917	-0.590999352	-0.658818062	-0.720737745	-0.776713058	-0.828629397	-0.870032092	-0.903437241	-0.927484413	-0.94949192	-0.959886999	-0.976300329	-0.979242094	-0.977497788	-0.969602515	-0.963734346	-0.936502774	-0.9004518	-0.854281921	-0.804454305	-0.752362192	-0.710432943	-0.676487639	-0.649331332	-0.618614511	-0.583737664	-0.552516661	-0.526466456	-0.507506111
0	0	0	0.009798513	0.071900723	0.13104038	0.182655356	0.225387055	0.264868412	0.299247852	0.329375505	0.354692676	0.380351623	0.408212284	0.438415829	0.474243564	0.517863326	0.567328891	0.62015287	0.675912763	0.729937178	0.781207929	0.8281138	0.871078591	0.90771038	0.93925249	0.965632593	0.983634003	0.992780941	0.993099981	0.987461529	0.971251536	0.952754983	0.923135521	0.884733235	0.834214926	0.769381322	0.674712808	0.558176559	0.416853734	0.266663639	0.133925886	0.026052078	0	0	0	0	0	0	0
0	0	0	0	0	0	0.010269514	0.029973524	0.043918222	0.051343991	0.05716838	0.056240068	0.051575234	0.047810666	0.040816247	0.031677255	0.023857077	0.016096546	0	0	0	0	0	0	0	0	0	0	0	0	0	0	-0.014702436	-0.064563306	-0.115022066	-0.16746947	-0.236087636	-0.306149235	-0.387614014	-0.481639492	-0.579731339	-0.656331382	-0.71992715	-0.771829826	-0.81318789	-0.856798528	-0.902991068	-0.942530941	-0.972746094	-0.992629832
0	-0.036768714	-0.099782509	-0.14920691	-0.181934445	-0.207464057	-0.219863727	-0.221038332	-0.218770344	-0.214555567	-0.198092722	-0.179574181	-0.155987519	-0.115709228	-0.068564709	-0.011635715	0	0	0	0	0	0	0	0	0	0	0	0	0	0	0	0	0	0	0	0	0	0	-0.071157357	-0.18938277	-0.312384018	-0.436805052	-0.541052471	-0.626329901	-0.694205011	-0.764279435	-0.836817898	-0.897925742	-0.94304536	-0.971429722
0	0	0	0	0.070986845	0.320046443	0.52728104	0.686849024	0.812544895	0.899862158	0.956887952	0.974971497	0.97183177	0.954521083	0.919340428	0.872863899	0.815357186	0.738794284	0.619931637	0.46425169	0.27202808	0.06569718	0	0	0	0	0	0	0	0	0	0	0	0	0	0	0	0	0	0	0	0	0	0	0	0	0	0	0	0
-0.510524187	-0.609997683	-0.692636944	-0.75676272	-0.810120452	-0.856415421	-0.895236336	-0.925456398	-0.949677356	-0.966979615	-0.978989954	-0.984004098	-0.985456709	-0.984880909	-0.981478238	-0.976638786	-0.970774978	-0.962369992	-0.946713987	-0.925264539	-0.897101593	-0.865767322	-0.831212566	-0.796244963	-0.762697909	-0.731249814	-0.698871866	-0.67155349	-0.644866838	-0.620400927	-0.591897409	-0.566320983	-0.530132	-0.497977778	-0.461458176	-0.418725709	-0.35726378	-0.289726594	-0.20940507	-0.114692023	-0.014773875	0	0	0	0	0	0	0	0	0.010235122
0.750946702	0.849841592	0.895640084	0.927304617	0.940869301	0.940381986	0.926661832	0.902326856	0.870236518	0.833754872	0.782824156	0.726752235	0.658839002	0.565682679	0.456434461	0.324455991	0.151870021	0	0	0	0	0	0	0	0	0	0	0	0	0	0	0	0	0	0	0	0	0	0	0	0	0	0	0.063623229	0.192552772	0.330529629	0.478953345	0.607331175	0.707566346	0.775296559
0.489325578	0.59999612	0.69675142	0.769934126	0.830866551	0.880549291	0.922414902	0.954740521	0.9775446	0.989954794	0.996606034	0.992517247	0.981722956	0.968191935	0.948393849	0.923426463	0.895074151	0.861474909	0.808933386	0.746444016	0.668215551	0.579408129	0.483239614	0.388777004	0.297197203	0.211314429	0.127147047	0.053392358	0	0	0	0	0	0	0	0	0	0	-0.096473075	-0.214613955	-0.338161196	-0.42865645	-0.503369451	-0.564258069	-0.612810583	-0.664668599	-0.720340462	-0.768428653	-0.805872388	-0.831090283
-0.457857573	-0.547469187	-0.613852045	-0.666775563	-0.709536215	-0.748449895	-0.779598229	-0.802770926	-0.823049389	-0.839877943	-0.850927022	-0.858636141	-0.864917622	-0.867572013	-0.869334775	-0.87110351	-0.870226997	-0.865792538	-0.864981406	-0.859004843	-0.856444557	-0.861415686	-0.869783423	-0.876502611	-0.887062995	-0.89863347	-0.907584416	-0.921782719	-0.93632757	-0.951140773	-0.963431401	-0.975081318	-0.980251863	-0.982386299	-0.979091162	-0.96912382	-0.948447866	-0.920813406	-0.886229426	-0.843566376	-0.797538845	-0.761774311	-0.733556846	-0.710834691	-0.692608718	-0.671062315	-0.645621727	-0.622316188	-0.602055336	-0.586689733
0.498561773	0.633331265	0.743948211	0.824831739	0.888359959	0.933432453	0.967625476	0.989601992	0.997229143	0.990850597	0.974791602	0.943900516	0.900209568	0.845816389	0.777362137	0.693418625	0.591681582	0.47064653	0.317787128	0.140000746	0	0	0	0	0	0	0	0	0	0	0	0	0	0	0	0	0	0	0	0	0	0	0	-1.22E-05	-0.009985685	-0.019233173	-0.027600403	-0.03392896	-0.03742841	-0.038623097
0.623174577	0.707503763	0.778110465	0.831802688	0.875879053	0.912001864	0.941746672	0.964114123	0.979944313	0.988736871	0.992660402	0.989323457	0.981250737	0.970104808	0.954423333	0.934781664	0.911280259	0.882693923	0.842699596	0.794494858	0.737466825	0.676237188	0.611831339	0.54849474	0.488876921	0.43379149	0.379640203	0.334664585	0.293687667	0.258846136	0.221034831	0.19104954	0.148419001	0.115598456	0.080744964	0.042729477	0	0	0	-0.014064133	-0.088586583	-0.141083543	-0.184242714	-0.219377832	-0.247409484	-0.277639142	-0.310413622	-0.338908805	-0.361390884	-0.376771823
-0.48085069	-0.560233331	-0.612430281	-0.654146213	-0.685860437	-0.714083033	-0.734446687	-0.747437444	-0.758390714	-0.76739374	-0.769907561	-0.770542644	-0.769465648	-0.761936126	-0.75255087	-0.741064584	-0.722107588	-0.695352706	-0.674668213	-0.645512853	-0.624166559	-0.617042303	-0.618067554	-0.618178772	-0.627006055	-0.639225363	-0.649577732	-0.671040429	-0.696749242	-0.726218636	-0.754999326	-0.786648124	-0.810971863	-0.834233783	-0.853330868	-0.868064792	-0.875491734	-0.885691745	-0.896706797	-0.90829306	-0.919318654	-0.934856506	-0.948936822	-0.960673913	-0.969930418	-0.977828883	-0.984100112	-0.988245026	-0.98945126	-0.988619041
0.423598696	0.622651591	0.751514737	0.848141151	0.916066667	0.963736259	0.990683067	0.998399725	0.99298081	0.976726166	0.940893237	0.8934695	0.831416859	0.742756316	0.636161012	0.506687445	0.337038592	0.127126793	0	0	0	0	0	0	0	0	0	0	0	0	0	0	0	0	0	0	0	0	0	0	0	0	0	0	0	0	0	0	0	0
0	0	0	0.20348498	0.433877645	0.624092334	0.768789223	0.866793213	0.935205814	0.973785794	0.97484031	0.945230426	0.891365882	0.802171018	0.687506469	0.546295942	0.359098627	0.121554387	0	0	0	0	0	0	0	0	0	0	0	0	0	0	0	0	0	0	0	0	0	0	0	0	0	0	0	0	0	0	0	0
0.759573106	0.827066143	0.876276936	0.913583335	0.942111251	0.964253464	0.980213097	0.989932511	0.995052946	0.995801983	0.991159691	0.9819449	0.968510061	0.949097005	0.92495842	0.89543089	0.857276217	0.810041781	0.757021243	0.693260238	0.627820786	0.567390898	0.510097741	0.454210018	0.407058937	0.36618495	0.32649495	0.301087094	0.283091364	0.273730333	0.263678641	0.263478609	0.251545743	0.249022548	0.245521444	0.241116804	0.224249268	0.21966853	0.215917338	0.213039078	0.210078017	0.219577123	0.227682468	0.234343075	0.23963269	0.244865059	0.25001871	0.2542033	0.257037332	0.258600784
0	0	-0.008465614	-0.262261304	-0.46161109	-0.631489458	-0.761204785	-0.850330237	-0.91817163	-0.964138903	-0.977582545	-0.968852922	-0.94354526	-0.889046953	-0.81767032	-0.729448421	-0.606055146	-0.443864152	-0.276084089	-0.060533926	0	0	0	0	0	0	0	0	0	0	0	0	0	0	0	0	0	0	0	0	0	0	0	0	0	0	0	0	0	0
0	0	0.158667195	0.363333595	0.529496542	0.669332775	0.782305082	0.865795512	0.928281883	0.968085997	0.987198641	0.983121849	0.964111528	0.930727759	0.883215489	0.823583351	0.747441146	0.650653308	0.528013382	0.374716352	0.203558182	0.033471069	0	0	0	0	0	0	0	0	0	0	0	0	0	0	0	0	0	0	0	0	0	0	0	0	0	0	0	0
-0.537134387	-0.636468233	-0.716138484	-0.778350977	-0.82959039	-0.8744713	-0.911511189	-0.939870756	-0.962988116	-0.980073944	-0.991467896	-0.996800729	-0.999033157	-0.998442273	-0.995393086	-0.991079849	-0.984795301	-0.975195278	-0.961449308	-0.94157768	-0.918079303	-0.895001727	-0.870934562	-0.846148718	-0.823980918	-0.803891149	-0.782416972	-0.766777118	-0.752065335	-0.739409155	-0.723173132	-0.709258872	-0.685462121	-0.663981415	-0.637782553	-0.605220645	-0.555874459	-0.500862276	-0.434994188	-0.356823123	-0.274044633	-0.21015267	-0.158312019	-0.116253789	-0.082642131	-0.045299482	-0.003608277	0	0	0
0	0	0	0	0	0	-0.060133945	-0.308723178	-0.520018015	-0.688094394	-0.795548555	-0.860412178	-0.904389853	-0.910431728	-0.900832495	-0.884777521	-0.838506463	-0.751640898	-0.678444338	-0.544759321	-0.427077782	-0.370393948	-0.338972213	-0.2943209	-0.290512286	-0.303333026	-0.293875161	-0.347117563	-0.409978375	-0.485349681	-0.532721443	-0.587175235	-0.561631508	-0.524819341	-0.4351989	-0.279528468	0	0	0	0	0	0	0	0	0	0	0	0	0	0
0.945584318	0.967195245	0.970703435	0.971317008	0.966358151	0.956049887	0.941748866	0.924701534	0.90491011	0.884044079	0.858120934	0.830756522	0.798412364	0.755559453	0.705662037	0.645478582	0.567574345	0.472857271	0.373571248	0.257844224	0.146079396	0.048498869	0	0	0	0	-0.031972094	-0.057285546	-0.066874143	-0.059912773	-0.049378901	-0.020335718	-0.004021646	0	0	0	0	0	0.050625532	0.162393618	0.280578836	0.399042969	0.496436625	0.575723308	0.638980062	0.707195144	0.781150862	0.845449243	0.896177546	0.930881538
0	0	0	0	0	0	0	0	0	0	0	0	0	0	0	0	0	0	0	0	0	0	0.065470975	0.242290149	0.399470044	0.539457156	0.669426987	0.766727318	0.840822496	0.888482617	0.930628763	0.940832615	0.969405246	0.963046097	0.945730056	0.913464971	0.888116298	0.804012233	0.694761748	0.556858514	0.408957671	0.255153093	0.130525197	0.029450165	0	0	0	0	0	0
0	0	-0.011187154	-0.033962455	-0.052368358	-0.072221578	-0.088078265	-0.100258059	-0.113781737	-0.128227414	-0.139954376	-0.152900898	-0.167806632	-0.181635617	-0.198054229	-0.217942563	-0.238954074	-0.260814799	-0.294513248	-0.329316224	-0.373316436	-0.427134649	-0.485874951	-0.541786336	-0.598008392	-0.65140885	-0.70098501	-0.748175035	-0.791798395	-0.830298888	-0.867679537	-0.897666967	-0.929913196	-0.951012741	-0.967185806	-0.977598303	-0.988881179	-0.987291426	-0.982110404	-0.972554393	-0.960989036	-0.946212343	-0.935363868	-0.926805529	-0.919870373	-0.910317745	-0.897679998	-0.885391231	-0.873641735	-0.863954053
0	0	0	0	0	0	0	0.237850994	0.485837526	0.645420785	0.693884303	0.652205004	0.545074543	0.342073229	0.073178707	0	0	0	0	0	0	0	0	0	0	0	0	0	0	0	0	0	0	0	0	0	0	0	0	0	0	0	0	0	0	0	0	0	0	0
0	0	0	0	0	0	0	-0.140820149	-0.363438245	-0.542288585	-0.66032368	-0.735362282	-0.790620634	-0.809896077	-0.815377317	-0.817423137	-0.793565324	-0.732925297	-0.68866748	-0.587226594	-0.501955432	-0.476081585	-0.473623429	-0.456329735	-0.476035047	-0.509337838	-0.518399669	-0.58437625	-0.655519612	-0.734405047	-0.783596405	-0.83422357	-0.806833436	-0.762327766	-0.662392168	-0.492727655	-0.192693902	0	0	0	0	0	0	0	0	0	0	0	0	0
0	0	0	0	0	0	0	0	0	0	0	0	0	0	0	0	0	0	0	0	0	0	0	0	0	0	0	0	0	0	0	0	-0.016684627	-0.089591161	-0.154365985	-0.211500445	-0.257630862	-0.316521584	-0.38422686	-0.460995085	-0.539075482	-0.619636389	-0.688895025	-0.74591357	-0.791154902	-0.835114093	-0.87746157	-0.91124955	-0.933123941	-0.944247787
0	0	0	0	0	0	0	0	0	0	0	0	0	0	0	0	0	0	0	0	0	0	0	0	0	0	0	0	0	0	0	0	0	0	0	0	0	0	0	0	0	0	0	0	0	0	0	0	0	0
0	0.184692575	0.376257812	0.523644116	0.643243243	0.743520714	0.824474687	0.884193115	0.928501615	0.956227872	0.969022131	0.964840287	0.949597149	0.923841838	0.887543105	0.842063479	0.784279599	0.711211615	0.618465169	0.503136108	0.37422695	0.24559512	0.115238496	0	0	0	0	0	0	0	0	0	0	0	0	0	0	0	0	0	0	0	0	0	0	0	0	0	0	0
0	0	0	0	0	0	0	0	0	0	0	0	0	0	0	0	0	0	0	0	0	-0.102430381	-0.211803648	-0.315529975	-0.416943578	-0.511893689	-0.599330654	-0.679180384	-0.750173788	-0.809828805	-0.866031385	-0.906787177	-0.951437728	-0.974800046	-0.988079714	-0.988983802	-0.988075805	-0.957269208	-0.914250847	-0.856933757	-0.793863543	-0.729995695	-0.679820759	-0.639464505	-0.607075106	-0.568424827	-0.522427727	-0.480101563	-0.443021406	-0.414693563
0	0	0	0	0	0	0	0	0	0	0	0	0	0	0	0	0	0	0	-0.087316394	-0.207889398	-0.328529104	-0.445297953	-0.555014093	-0.653274354	-0.740889607	-0.819495481	-0.880097286	-0.924541717	-0.951408989	-0.970711934	-0.968459616	-0.970042696	-0.947432314	-0.911759229	-0.858462948	-0.793932813	-0.680203722	-0.537487528	-0.361769681	-0.174167608	-0.000254748	0	0	0	0	0	0	0	0
0.377397063	0.387111431	0.370342409	0.354779337	0.333162744	0.306225209	0.274604674	0.240743873	0.205195992	0.170765484	0.129584615	0.089067742	0.042685052	0	0	0	0	0	0	0	0	0	0	0	0	0	0	0	0	0	0	0	0	0	0	0	0	0	0	0	0	0.034462443	0.205786034	0.345305271	0.4565984	0.576255939	0.705588127	0.817806376	0.905985319	0.966024118
0	0	0	0	0	0	0	0	0	0	0.021302316	0.042190709	0.060692201	0.065853194	0.06964173	0.07361353	0.066008321	0.045033258	0.045349293	0.029598079	0.03490484	0.074838342	0.132871646	0.185450606	0.253783241	0.32531662	0.388206955	0.469457297	0.553497274	0.638421631	0.718367594	0.795165249	0.856479451	0.903855755	0.935307521	0.948331715	0.939325342	0.914579247	0.878999209	0.830213219	0.774816292	0.735664531	0.707608694	0.685637408	0.66776772	0.641905141	0.606614801	0.571796358	0.537796443	0.509292772
0.795459967	0.852393319	0.897762196	0.930552784	0.955642864	0.972354992	0.984233998	0.990856895	0.991123856	0.985393015	0.975148637	0.958506473	0.9358635	0.907568187	0.872476371	0.829573272	0.777120186	0.714609476	0.637807685	0.548637529	0.451045915	0.351907601	0.252385204	0.155986286	0.068410239	-0.010766795	-0.086497695	-0.145596458	-0.194901582	-0.231975385	-0.269638094	-0.292320812	-0.329800046	-0.350238007	-0.369224849	-0.386435489	-0.419501661	-0.433030098	-0.445353534	-0.456174358	-0.466586807	-0.459204359	-0.453583404	-0.449101723	-0.445489185	-0.44087811	-0.435092093	-0.429612755	-0.424581216	-0.420570016
0.166605626	0.210809866	0.233208635	0.251641977	0.263713824	0.274503403	0.279974661	0.281072113	0.282098727	0.28356385	0.280221729	0.27739209	0.273821257	0.26400311	0.252919141	0.239643987	0.218328856	0.189239078	0.168316421	0.140117828	0.1221277	0.120009729	0.127623292	0.134724867	0.150922054	0.170407315	0.188644573	0.217535903	0.25133157	0.289055554	0.32773564	0.369348727	0.406713818	0.442660939	0.476288202	0.508201868	0.53924481	0.577314886	0.621748681	0.673001346	0.725918773	0.775596605	0.817558457	0.851954346	0.879303907	0.907010648	0.93508383	0.958370104	0.974972149	0.984908696
0	0	0	0	0	0	0	0	0	0	0	0	0	0	0	0	0	0	0	0	0	0	0	0	0	0	0	0	0	0	0	0	0	0	0	0	0	0	0	0	0	0	0	-0.16559161	-0.301563642	-0.446316904	-0.601187396	-0.734656827	-0.83809866	-0.90737183
0.474260803	0.469328879	0.459321548	0.447437622	0.43307704	0.41166509	0.38928971	0.366651607	0.339554059	0.309776476	0.277192823	0.241318289	0.198708305	0.147276225	0.086759191	0.013597357	0	0	0	0	-0.051296702	-0.192336272	-0.328689761	-0.459095465	-0.573843812	-0.67546982	-0.770108116	-0.839080246	-0.890485961	-0.921972634	-0.949717159	-0.953628167	-0.972467627	-0.965822632	-0.951992172	-0.928175871	-0.911291393	-0.851434575	-0.773685479	-0.675594064	-0.570524273	-0.459528046	-0.369389943	-0.296244444	-0.237795321	-0.172984484	-0.100761273	-0.036852121	0	0
-0.55096381	-0.637818556	-0.706292212	-0.760465242	-0.805229532	-0.845683393	-0.879184103	-0.905111126	-0.927451234	-0.94540865	-0.958461274	-0.967202761	-0.974276663	-0.979339494	-0.98348872	-0.988023404	-0.992102586	-0.994572969	-0.99715141	-0.995994971	-0.994279456	-0.994856743	-0.995504967	-0.994684455	-0.995214013	-0.996112353	-0.994753842	-0.996183018	-0.996702829	-0.996740516	-0.993553308	-0.989406026	-0.978755123	-0.966240794	-0.948613882	-0.92427018	-0.887335242	-0.841068163	-0.784659638	-0.716688162	-0.644336747	-0.585758456	-0.538474172	-0.500164685	-0.469528385	-0.435094711	-0.396227725	-0.361560161	-0.33282636	-0.312058696
0	0	0	0	0	0	0	0	0	0	0	0	0	0	0	0	0	0	0	0	0	0	-0.175811307	-0.379084813	-0.548140372	-0.692383865	-0.822460675	-0.902735079	-0.946535614	-0.952009508	-0.944110032	-0.891791887	-0.85685686	-0.778420574	-0.681423798	-0.557517035	-0.422298042	-0.190540726	0	0	0	0	0	0	0	0	0	0	0	0
0.378692539	0.50931182	0.614622373	0.696659565	0.764248035	0.823127707	0.871755924	0.908975402	0.939004961	0.960817457	0.975169723	0.981239537	0.982954384	0.98093368	0.975368439	0.967791393	0.957433153	0.942504388	0.920983847	0.891080258	0.855519579	0.819726921	0.782203315	0.743952616	0.709235193	0.67757529	0.644373691	0.61928283	0.595766947	0.575478911	0.550459884	0.52922085	0.494438867	0.463740097	0.427093085	0.382352092	0.314885088	0.240904962	0.152605352	0.048102647	0	0	0	0	0	0	0	0	0	0
0	0	0	0	0	0	0	0	0	0	0	0	0	0	0	0	0	0	0	0	0	0	0	0	0	0.052087811	0.177426639	0.28441619	0.379155014	0.457479251	0.536436555	0.594101822	0.67011838	0.718945545	0.762917414	0.801486138	0.860437844	0.891433816	0.921733382	0.950788736	0.979081845	0.981949677	0.985863752	0.989377259	0.992052179	0.992453955	0.990158489	0.986604875	0.98134191	0.975766457
0	0	0	0	0	0	0.082363345	0.394672497	0.632444428	0.79017549	0.862891707	0.854119559	0.791991668	0.666441709	0.490046942	0.269159962	0	0	0	0	0	0	0	0	0	0	0	0	0	0	0	0	0	0	0	0	0	0	0	0	0	0	0	0	0	0	0	0	0	0
0	0	0	0	0	0	0	0	0	0	0	0	0	0	0	0	0	0	0	0	0	0	0	0	0	0	0	0	0	-0.021117449	-0.084063326	-0.144575231	-0.205959637	-0.258732455	-0.308151196	-0.35485951	-0.407137027	-0.460327223	-0.521048185	-0.589765315	-0.660445467	-0.719687551	-0.769938027	-0.811170993	-0.843940272	-0.876812739	-0.909739683	-0.936819968	-0.955742908	-0.966727245
0	0	0	0	0	0	0	0.23884906	0.536126053	0.736803134	0.850304653	0.865540738	0.821829523	0.724169014	0.573277796	0.381275711	0.133868796	0	0	0	0	0	0	0	0	0	0	0	0	0	0	0	0	0	0	0	0	0	0	0	0	0	0	0	0	0	0	0	0	0
0.281222897	0.370208589	0.451105975	0.51308259	0.566045697	0.611275497	0.650759118	0.682788283	0.70782277	0.724678123	0.737865713	0.742710759	0.743505351	0.74466603	0.742724694	0.739496942	0.738157475	0.736918365	0.722347013	0.703941251	0.672400633	0.629383238	0.578047674	0.526882611	0.473635951	0.421888702	0.370172486	0.320298619	0.269723068	0.220881793	0.167241017	0.116884873	0.055826713	0.001633121	0	0	0	-0.018717074	-0.127012664	-0.253724658	-0.386710456	-0.492902642	-0.5803494	-0.651568377	-0.708376802	-0.769411076	-0.835331955	-0.892502252	-0.937381958	-0.967904243
-0.713744316	-0.795162018	-0.851337452	-0.894572717	-0.927112105	-0.953207801	-0.971453767	-0.982097102	-0.988374058	-0.990623067	-0.986034886	-0.977268627	-0.964351162	-0.943728308	-0.918358352	-0.887393332	-0.845798944	-0.793195078	-0.73830096	-0.670957944	-0.605699265	-0.550709998	-0.501997224	-0.454278485	-0.417714877	-0.387977786	-0.358728173	-0.34625192	-0.342120238	-0.347109685	-0.35162867	-0.365980215	-0.367903892	-0.377665207	-0.385423909	-0.391367705	-0.385069085	-0.39175127	-0.400841519	-0.412456801	-0.424331219	-0.447055705	-0.466453066	-0.482394387	-0.495053851	-0.507565393	-0.519875618	-0.529862883	-0.53661291	-0.540323704
0	0	0	0	0	0	0	0	0	0	0	0	0	0	0	0	0	0	0	0	0	0	0	0	0	0	0	0.199024761	0.630184142	0.819789954	0.951332386	0.800039124	0.80968527	0.533413348	0.167622311	0	0	0	0	0	0	0	0	0	0	0	0	0	0	0
0	0	0	0	0	0	0.062377626	0.22248988	0.356492615	0.458033577	0.542477937	0.594381316	0.634453316	0.679258549	0.718082431	0.761317488	0.822204537	0.892424975	0.926272135	0.953153418	0.936705224	0.880143357	0.791168178	0.697000757	0.586649671	0.473246684	0.35249267	0.224462455	0.081060118	0	0	0	0	0	0	0	0	0	0	0	0	0	0	0	0	0	0	0	0	0
-0.2684301	-0.359035308	-0.427907071	-0.483148049	-0.528565196	-0.570761236	-0.605406132	-0.632105087	-0.656199238	-0.676865815	-0.692214714	-0.704306255	-0.715647432	-0.724712084	-0.733887623	-0.744583438	-0.755084053	-0.764305999	-0.778078149	-0.788847349	-0.802697895	-0.822450911	-0.844280925	-0.863819436	-0.884864176	-0.905298102	-0.922386591	-0.941290196	-0.958257774	-0.973073357	-0.984737857	-0.99299907	-0.996367788	-0.994097707	-0.985602904	-0.969219843	-0.942296701	-0.902908266	-0.853671707	-0.793094825	-0.728072407	-0.673661135	-0.630175517	-0.595036826	-0.566899542	-0.534566022	-0.497321718	-0.463691757	-0.435187454	-0.414103697
0	0	0	0	0	0	0	0	0	0	0	0	0	0	0	0	0	0	0	0	0	0	-0.085860212	-0.211674682	-0.329531937	-0.437668336	-0.539076245	-0.624059713	-0.696817341	-0.754319251	-0.810030157	-0.846264029	-0.894940684	-0.91959516	-0.937358887	-0.946574117	-0.96517898	-0.952187171	-0.930452624	-0.898473372	-0.862590448	-0.81479753	-0.777125473	-0.74679778	-0.72246814	-0.693646675	-0.65955654	-0.62829612	-0.60107284	-0.580392909
0.346999728	0.545861468	0.67656257	0.775221221	0.845809629	0.89724732	0.928339291	0.940370857	0.939880164	0.928816815	0.89886747	0.857684454	0.802962309	0.723491935	0.627618186	0.511081909	0.357768385	0.167393023	0	0	0	0	0	0	0	0	0	0	0	0	0	0	0	0	0	0	0	0	0	0	0	0	0	0	0	0	0	0	0	0
0.119613527	0.311888362	0.459270079	0.575030434	0.668870727	0.751536503	0.818087992	0.867588366	0.908356243	0.939260413	0.958038475	0.966967287	0.97051656	0.966255403	0.957511271	0.94594658	0.927378493	0.899640523	0.869940493	0.826596609	0.782867568	0.748305947	0.717154713	0.684271596	0.660121187	0.640744244	0.618068223	0.610012367	0.605481487	0.605760956	0.600349672	0.599503237	0.580226188	0.563080723	0.53640501	0.497631414	0.430255515	0.355377143	0.264856649	0.156393359	0.040754531	0	0	0	0	0	0	0	0	0
0	0	0	0	0	0.191394698	0.398856594	0.552929489	0.682442651	0.783862229	0.846938058	0.882197039	0.903045633	0.899145036	0.883833933	0.86246812	0.820036199	0.750042759	0.684554175	0.578692887	0.480343554	0.418910194	0.372827524	0.319482907	0.293516183	0.279992627	0.253752097	0.270380526	0.295529214	0.33162893	0.350414723	0.377568815	0.351737482	0.323597771	0.263502851	0.163426802	0	0	0	0	0	0	0	0	0	0	0	0	0	0
-0.046098168	-0.162610646	-0.211389228	-0.246088136	-0.259427646	-0.258733416	-0.241842604	-0.212351095	-0.175981139	-0.136720943	-0.080015562	-0.019725047	0	0	0	0	0	0	0	0	0	0	0	0	0	0	0	0	0	0	0	0	0	0	0	0	0	0	0	0	0	0	0	0	-0.151683645	-0.321814893	-0.503720569	-0.660421912	-0.781761716	-0.862933138
0	0	0	0	0	0	0	0	0	0	0	0	0	0	0	0	0	0	0	0	0	0	0	0	0	0	0	0.026697076	0.119625562	0.202451435	0.286212949	0.355526579	0.435930307	0.494683765	0.548101801	0.596073285	0.658504738	0.703583488	0.751622358	0.802424957	0.853488466	0.883775304	0.910585001	0.932811776	0.950387451	0.966294081	0.980188016	0.990355927	0.995360027	0.996359882
0	0	0	0	0	0	0	0	0	0	0	0	0	0	0	0	0	0	0	0	0	0	0	0	-0.05796552	-0.229922808	-0.38908833	-0.526366458	-0.644196842	-0.738144679	-0.826335403	-0.883485565	-0.953458892	-0.983964941	-0.998601289	-0.993319494	-0.990673606	-0.930537712	-0.847794433	-0.738796014	-0.619718131	-0.49474677	-0.395485841	-0.315411024	-0.251238526	-0.176480181	-0.089319334	-0.010054119	0	0
0	0	0	0	0	0	0	0	0	0	0	0	0	0	0	0	0	0	0	0	0	0	0	0	0	0	0	0	0	0	0	0	0	0	0	0	0	0	0	0	0	0	0	0	0	0	-0.188843905	-0.506838699	-0.757011104	-0.927587574
0	0	0	0	0	0	0	0	0	0	0	0	0	0	0	0	0	0	0	0	0	0	0	0	0	0.035840146	0.181733291	0.304583979	0.411832332	0.498774903	0.585625819	0.646428771	0.728413	0.777864968	0.820838595	0.856239096	0.913380397	0.934074217	0.950717259	0.962278941	0.971723373	0.954363479	0.94194251	0.932219891	0.924310424	0.912827707	0.897130111	0.881629256	0.866474487	0.853757673
0	0	0	0	0	0	0	0	0	0	0	0	0	0	0	0	0	0	0	0	0	0	0	0	0	0	0	0	0	0	0	0	0	0	0	0	0	0	0	0	0	0	0	0	0	0	0	0	0	0
-0.540472213	-0.638133165	-0.721184543	-0.784911995	-0.837979451	-0.882828841	-0.920543073	-0.949828533	-0.972137937	-0.986617334	-0.995969445	-0.997317348	-0.994135631	-0.988826646	-0.979574537	-0.967588806	-0.953819549	-0.936704644	-0.908309645	-0.872955134	-0.827808021	-0.77676856	-0.721062707	-0.665764161	-0.612278207	-0.562091244	-0.512026858	-0.468650484	-0.42726445	-0.390050283	-0.348809023	-0.313177593	-0.265080511	-0.224798795	-0.181185517	-0.132504524	-0.063051214	0	0	0	0	0.049531225	0.114032565	0.166515374	0.20839786	0.253766251	0.303175891	0.346260852	0.380453859	0.404007269
0	0	0	0	0	0	0	0	0	0	0	0	0	0	0	0	0	0	0	0	0	0	0	0	0	0	0	0	0	0	0	0	0	0	0	0	0	0	0	0	0.110960095	0.266602979	0.394909271	0.499434316	0.582798258	0.672143621	0.768399555	0.851739142	0.916942271	0.961108825
0	0	0	0	0	0	0	0.122082998	0.290679205	0.397327519	0.473060136	0.485287365	0.463053777	0.435356256	0.378519396	0.303348905	0.2279602	0.139798239	0	0	0	0	0	0	0	0	0	0	0	0	0	0	0	0	0	0	0	0	0	0	0	0	0	0	0	0	0	-0.360896846	-0.653020891	-0.851255361
0	0	0	0	0	0	0	0	0	0	0	0	0	0	0	0	0	0	0	0	0.018836874	0.150581547	0.281036212	0.404102354	0.516892637	0.618861991	0.711345445	0.786324794	0.845374027	0.886481281	0.920711289	0.932490477	0.949485865	0.940114211	0.917484589	0.877339347	0.829042811	0.732136996	0.608920666	0.455625048	0.291331206	0.136205659	0.011057401	0	0	0	0	0	0	0
0	-0.064561087	-0.273977658	-0.436280003	-0.569563871	-0.684080083	-0.778241985	-0.849711007	-0.90580768	-0.944698398	-0.968518373	-0.974883715	-0.971312812	-0.959348718	-0.93874377	-0.912094989	-0.877728857	-0.832135227	-0.769430793	-0.6876457	-0.592193896	-0.495028125	-0.394018546	-0.292636695	-0.200099471	-0.115683292	-0.029510393	0	0	0	0	0	0	0	0	0	0	0	0	0	0	0	0	0	0	0	0	0	0	0
0	0	0	0	-0.205443603	-0.412381774	-0.579928453	-0.705280781	-0.807489078	-0.883578117	-0.930170796	-0.950576143	-0.956599226	-0.944324835	-0.919976165	-0.887901583	-0.839516106	-0.769170732	-0.688017177	-0.573018001	-0.451498277	-0.346595774	-0.246428177	-0.142693975	-0.059074065	0	0	0	0	0	0	0	0	0	0	0	0	0	0	0	0	0	0	0	0	0	0	0	0	0
0	0	0	0	-0.058468594	-0.115710532	-0.163859883	-0.20219472	-0.237935782	-0.269663201	-0.295455934	-0.317553449	-0.339912618	-0.361446153	-0.384810747	-0.412531903	-0.44374003	-0.476856551	-0.517790361	-0.558406672	-0.602987662	-0.653060316	-0.704080094	-0.751159171	-0.796616245	-0.838705851	-0.875382587	-0.908961954	-0.936538637	-0.957521059	-0.973690624	-0.981067655	-0.985096618	-0.977573153	-0.960980813	-0.932626836	-0.891917224	-0.827000982	-0.745651421	-0.645472283	-0.538180003	-0.44390212	-0.368092234	-0.306733752	-0.257640509	-0.201988107	-0.138670199	-0.081919423	-0.034460425	0
0.356540952	0.277169089	0.185908072	0.109600234	0.035286434	0	0	0	0	0	0	0	0	0	0	0	0	0	0	0	-0.059283988	-0.251554436	-0.421650777	-0.582207406	-0.709175722	-0.81386508	-0.907521802	-0.954103678	-0.96767822	-0.947439541	-0.915229946	-0.844834592	-0.790413743	-0.701270483	-0.597808074	-0.472605935	-0.33694512	-0.116813078	0	0	0	0	0	0	0.003652629	0.193432122	0.401124558	0.582803777	0.727888712	0.828547901
0.261249891	0.35668061	0.43033673	0.489271555	0.537965379	0.583063688	0.620360683	0.649328258	0.675308542	0.697373062	0.714013416	0.726904141	0.738887238	0.748841325	0.758847253	0.770489395	0.78241625	0.793416406	0.808173358	0.820026978	0.834017336	0.852851621	0.873003033	0.8908097	0.909630353	0.927711417	0.94238584	0.958476926	0.97228034	0.983721971	0.99164751	0.996027349	0.995106162	0.988688533	0.975795043	0.954577434	0.921599713	0.875010216	0.81719698	0.746510655	0.670868221	0.607504769	0.556643355	0.515496801	0.482567615	0.445091925	0.402300588	0.363863842	0.331592321	0.307951512
-0.519073099	-0.620040228	-0.697608956	-0.75899658	-0.809139763	-0.854246445	-0.890969071	-0.918792878	-0.94260874	-0.961669641	-0.974608001	-0.98286663	-0.989049274	-0.991898666	-0.993358521	-0.994619274	-0.993774987	-0.989632881	-0.986495545	-0.977819641	-0.969963567	-0.967092985	-0.965884524	-0.963136535	-0.963590647	-0.965240774	-0.964406693	-0.968798823	-0.973344204	-0.978411567	-0.980205079	-0.981938153	-0.975623816	-0.967643325	-0.953917699	-0.932859382	-0.897833694	-0.854705687	-0.801930567	-0.7380884	-0.669898172	-0.616311747	-0.573352185	-0.538609783	-0.510801199	-0.479064758	-0.442734654	-0.410051747	-0.382534945	-0.362319743
0.100729472	0.209148418	0.305098879	0.373820632	0.428704904	0.465619395	0.494613452	0.513922285	0.518841902	0.509571031	0.493147107	0.461635922	0.417445066	0.365416474	0.299573846	0.218742199	0.123436557	0.012103368	0	0	0	0	0	0	0	0	0	0	0	0	0	-0.04804045	-0.159122554	-0.233040125	-0.303262577	-0.369920967	-0.472784553	-0.541249648	-0.614283621	-0.691919926	-0.770948092	-0.806228181	-0.836842322	-0.862103036	-0.882124033	-0.901147351	-0.91894791	-0.9328133	-0.941209685	-0.944911828
0	0	0	0	0	0	0	0	0	0	0	0	0	0	0	0	0	0	0	0	0	0	0	0	0.027077252	0.205711317	0.373320763	0.508280078	0.620243147	0.70436026	0.785121105	0.83117138	0.900587506	0.929220119	0.947073791	0.951105041	0.972105825	0.936163737	0.882969078	0.809800713	0.729392052	0.629263491	0.54926141	0.484619992	0.432856636	0.373339153	0.304746673	0.242791611	0.19025033	0.151365478
0.389983561	0.485976616	0.56006689	0.619022871	0.667508409	0.711792018	0.748191814	0.776180043	0.800745801	0.821052228	0.835755283	0.84631887	0.85544934	0.862057601	0.868057298	0.874837639	0.880890885	0.88502834	0.891454677	0.893886167	0.897655745	0.906034832	0.915733043	0.92350711	0.933177764	0.942982517	0.949882619	0.959816169	0.968572751	0.976301776	0.980666447	0.983134371	0.97914884	0.971569769	0.957987257	0.936694038	0.902787822	0.857959452	0.802721626	0.735550535	0.663758025	0.605204583	0.558199277	0.520171244	0.489738193	0.455111232	0.415580989	0.380077967	0.350276467	0.328450274
0.062739328	0.210238148	0.326156542	0.418304734	0.494645479	0.564443276	0.622427729	0.667577535	0.707222841	0.739914562	0.764397889	0.782110834	0.797661947	0.810261714	0.822133687	0.835699665	0.849562693	0.861750926	0.876271124	0.885668706	0.89546472	0.909922769	0.924792953	0.936618771	0.949859803	0.962692148	0.971019527	0.982289402	0.990730861	0.996747295	0.997142159	0.993865779	0.980954932	0.962384288	0.934484918	0.894379485	0.834058422	0.754682997	0.657294137	0.539338925	0.413593167	0.309798459	0.22610633	0.158318819	0.104101137	0.043015334	0	0	0	0
-0.729755902	-0.777762675	-0.804753568	-0.825447368	-0.838904915	-0.848476058	-0.852508785	-0.851772721	-0.848943935	-0.844761231	-0.835274013	-0.824319582	-0.81049409	-0.789111659	-0.763930685	-0.733482504	-0.691993027	-0.639685247	-0.588658019	-0.526659205	-0.470314625	-0.427027232	-0.392210698	-0.358494095	-0.33629916	-0.320460478	-0.305338353	-0.306127973	-0.315510798	-0.333561985	-0.352772992	-0.380996028	-0.400402429	-0.425971118	-0.450965529	-0.476336154	-0.496498048	-0.532650704	-0.576705963	-0.629437166	-0.684572264	-0.741869765	-0.789633055	-0.828654497	-0.859732578	-0.892198671	-0.926244146	-0.955186271	-0.976982097	-0.991059294
-0.601416101	-0.695444137	-0.765291165	-0.820175748	-0.864012143	-0.902383275	-0.932545528	-0.95426717	-0.971915464	-0.98512791	-0.991955804	-0.994348425	-0.993984087	-0.988731294	-0.980958208	-0.971136842	-0.956210605	-0.935280818	-0.914425885	-0.885636864	-0.858309514	-0.838022062	-0.821134973	-0.803564536	-0.79201377	-0.783597437	-0.773695956	-0.773045792	-0.775393787	-0.781217676	-0.784771429	-0.791636451	-0.789007085	-0.787877259	-0.782280097	-0.771256892	-0.747017704	-0.721990522	-0.691621531	-0.655034271	-0.615736203	-0.589511035	-0.568928915	-0.552379002	-0.539094469	-0.523207566	-0.504266548	-0.486819371	-0.471508084	-0.459791633
0.919813393	0.95140057	0.961567416	0.966557422	0.964243916	0.954450936	0.93958651	0.920958164	0.898114159	0.873007079	0.841621948	0.807479806	0.766645141	0.713147343	0.650476899	0.574785536	0.477579923	0.359806043	0.23387412	0.087387468	0	0	0	0	0	0	0	0	0	0	0	0	0	0	0	0	0	0	0	0	0	0.042713847	0.153313186	0.2433199	0.315141304	0.392823965	0.477298756	0.550887921	0.609175607	0.64923531
-0.201090201	-0.229446364	-0.254915297	-0.270282287	-0.280583888	-0.28098987	-0.279054969	-0.274310507	-0.26206226	-0.243192249	-0.22122018	-0.191973392	-0.154813426	-0.111509808	-0.058782075	0	0	0	0	0	0	0	0	0.080889146	0.215415969	0.338203616	0.45433424	0.549159843	0.629755864	0.692523325	0.7545586	0.794192508	0.851540989	0.882063628	0.90711906	0.925442777	0.960321754	0.962094598	0.957631887	0.945783079	0.931201098	0.897030278	0.870311167	0.848848335	0.83161158	0.810831853	0.785892376	0.762834219	0.742471297	0.726797163
0.257012962	0.300116173	0.326338246	0.348326529	0.365079278	0.381693604	0.393837757	0.401980708	0.410459342	0.419210873	0.42444863	0.430133868	0.436331887	0.43945464	0.443242403	0.447851808	0.449850383	0.449123836	0.457153965	0.462611186	0.476315941	0.500966265	0.531707883	0.560803896	0.59366385	0.626489386	0.656854928	0.690421563	0.724129511	0.756898793	0.789264111	0.81919735	0.848063264	0.870974043	0.890273513	0.905680339	0.920207674	0.930661976	0.941110288	0.951250522	0.960752889	0.968530019	0.976037106	0.982382496	0.987353268	0.990937733	0.992870348	0.993436248	0.992123573	0.989812867
-0.155870236	-0.443928616	-0.632706623	-0.75833433	-0.834480866	-0.852642873	-0.839363825	-0.796741003	-0.71444829	-0.600374431	-0.451221031	-0.266885572	-0.036026366	0	0	0	0	0	0	0	0	0	0	0	0	0	0	0	0	0	0	0	0	0	0	0	0	0	0	0	0	0	0	0	0	0	0	0	0	0
0.770719206	0.843632754	0.875698208	0.897921273	0.906649907	0.905368345	0.894101395	0.874950125	0.850481637	0.823263688	0.785133719	0.743724745	0.693800552	0.624736888	0.543954207	0.446420239	0.318270968	0.16069923	0	0	0	0	0	0	0	0	0	0	0	0	0	0	0	0	0	0	0	0	0	0	0	0.130552756	0.284263055	0.409527026	0.509414261	0.616138523	0.730752369	0.829776833	0.906919168	0.95890386
0.079511062	0.157101907	0.228097205	0.279710698	0.322090655	0.352738731	0.378132284	0.396764988	0.405698561	0.404688811	0.399318784	0.383461487	0.359664104	0.332302274	0.296670334	0.252677864	0.202036037	0.143407436	0.060239584	0	0	0	0	0	0	0	0	0	0	0	-0.019628769	-0.081545782	-0.162253847	-0.220571894	-0.277431351	-0.333529084	-0.414833743	-0.479869669	-0.552284087	-0.632621485	-0.715490598	-0.767104801	-0.810581969	-0.846195344	-0.874522559	-0.903405858	-0.932889105	-0.957478037	-0.97522893	-0.986048682
-0.453659417	-0.568403987	-0.65459967	-0.722927789	-0.778230115	-0.82795315	-0.867868349	-0.897588867	-0.923031255	-0.943490144	-0.956627962	-0.964873772	-0.970778242	-0.972074199	-0.971666382	-0.970658608	-0.966032818	-0.956567421	-0.94952233	-0.935339855	-0.923740537	-0.920119706	-0.919912275	-0.917991423	-0.921030013	-0.925913591	-0.92795733	-0.93738939	-0.94783732	-0.959532073	-0.967914307	-0.97676259	-0.976320061	-0.973906399	-0.965007019	-0.948041139	-0.9160742	-0.876745635	-0.828264002	-0.769200665	-0.705807503	-0.657397604	-0.618949647	-0.587933837	-0.563077339	-0.534116309	-0.50034631	-0.469633151	-0.443266172	-0.423512977
0.146371419	0.171029903	0.182683551	0.193329959	0.200830025	0.209436249	0.215065445	0.218319167	0.222907601	0.228884659	0.232466841	0.237623537	0.243938213	0.247862414	0.253013327	0.259382604	0.263787472	0.266343718	0.278484486	0.289434543	0.309227286	0.339657718	0.376188698	0.411143591	0.44910386	0.486467192	0.52155768	0.558378015	0.594915883	0.629872753	0.665019731	0.697012285	0.729943501	0.756232189	0.779710422	0.800355709	0.823245597	0.842521159	0.863477198	0.886040436	0.908700948	0.926192659	0.941561159	0.954280069	0.964346107	0.973625113	0.981951365	0.988201426	0.991571275	0.992622955
0.473201086	0.589877641	0.682824544	0.755082175	0.814188496	0.86524108	0.90695377	0.938408561	0.963344577	0.98098593	0.991665272	0.994966129	0.99406952	0.989071788	0.980432933	0.969254384	0.954269761	0.933975772	0.90761676	0.87263001	0.83304158	0.794411469	0.755105802	0.715436689	0.680216156	0.648541518	0.615799014	0.592114559	0.571006115	0.553979028	0.533065254	0.516854335	0.487778089	0.463486523	0.434218314	0.398277618	0.342058385	0.282771399	0.212269204	0.129057965	0.041025538	0	0	0	0	0	0	0	0	0
0	0.030401362	0.062697622	0.084616843	0.087172182	0.077071057	0.052130576	0.01622103	0	0	0	0	0	0	0	0	0	0	0	0	0	0	0	0	0	0	0	0	0	0	0	0	0	0	0	0	0	0	0	0	0	0	0	0.038473655	0.208395143	0.389419089	0.583238766	0.750358032	0.880011293	0.966945738
0.525091545	0.639655571	0.722841756	0.788488151	0.840525108	0.886367743	0.921955112	0.947196855	0.96797701	0.983940778	0.99185164	0.994978779	0.995051637	0.98863139	0.979383364	0.967751905	0.949261015	0.922930326	0.898764713	0.864700642	0.834481458	0.815247903	0.801652238	0.787019459	0.78052892	0.777847775	0.7730525	0.780058546	0.790920292	0.805912073	0.818441957	0.834607301	0.839681705	0.845438362	0.845512452	0.8388706	0.817412591	0.795271334	0.767906863	0.734357671	0.697903046	0.675307592	0.658085634	0.644350217	0.633280168	0.619181429	0.601519176	0.584807358	0.569482005	0.557278735
-0.624805932	-0.74015531	-0.818113808	-0.877425426	-0.920990491	-0.954205358	-0.975982553	-0.986844989	-0.990794547	-0.988652677	-0.976184578	-0.957309051	-0.931375096	-0.892738876	-0.845759212	-0.788558833	-0.71295655	-0.618593712	-0.518634951	-0.397875246	-0.279583463	-0.177162662	-0.084889418	0	0	0	0	0	0	0	0	0	0	0	0	0	0	0	0	0	0	-0.019564409	-0.065201892	-0.102535205	-0.132249812	-0.162923304	-0.194670846	-0.221412902	-0.241153774	-0.253568805
0.676902707	0.786204508	0.853494356	0.903858435	0.937947664	0.960903443	0.97196763	0.972312687	0.965745012	0.953826241	0.930446124	0.901289379	0.863894397	0.810215075	0.746165464	0.668496327	0.566131758	0.439274679	0.306800701	0.148456052	0	0	0	0	0	0	0	0	0	0	0	0	0	0	0	0	0	0	0	0	0	0.004903872	0.095890151	0.170138125	0.22930532	0.291763532	0.357996503	0.414735544	0.458165875	0.486805926
0	0	0	0.231531287	0.418174672	0.577109708	0.703092412	0.794203724	0.863962134	0.910865763	0.931987124	0.929878499	0.912408998	0.875176023	0.823236552	0.758279314	0.670752104	0.556480414	0.425209345	0.257279314	0.08125323	0	0	0	0	0	0	0	0	0	0	0	0	0	0	0	0	0	0	0	0	0	0	0	0	0	0	0	0	0
0.10255619	0.178367461	0.232623446	0.276932066	0.312885888	0.34739769	0.375172406	0.396214898	0.416270985	0.434732789	0.448372838	0.460652448	0.473227805	0.483311904	0.494408229	0.507618268	0.520294275	0.53170906	0.551689413	0.569549805	0.594223874	0.628269449	0.666687269	0.702504425	0.740350445	0.777014652	0.809954964	0.844147901	0.876240503	0.905343863	0.932217161	0.954297428	0.973958242	0.985445723	0.990923185	0.989122632	0.981349462	0.96157088	0.93515786	0.900948281	0.863447285	0.830523823	0.804864618	0.784271872	0.767726456	0.747637367	0.72338627	0.70089216	0.680919871	0.665469312
-0.552182244	-0.615742789	-0.660368755	-0.696221555	-0.724617115	-0.750677898	-0.770892741	-0.785360103	-0.798273703	-0.809384492	-0.815993413	-0.820902189	-0.82500965	-0.825688749	-0.825818706	-0.825797612	-0.82272871	-0.81612203	-0.814231721	-0.808008788	-0.806577486	-0.813488095	-0.824724564	-0.834679505	-0.848699088	-0.863726517	-0.876685552	-0.894602467	-0.913414268	-0.932747981	-0.950742355	-0.968347791	-0.981581932	-0.991862705	-0.998161493	-0.999822359	-0.99526755	-0.987090611	-0.97593864	-0.961193779	-0.944698499	-0.933134313	-0.924639895	-0.917937621	-0.91250693	-0.905034644	-0.89515605	-0.88555349	-0.876376901	-0.868813665
0	0	0	0	0	0	0	0	0	-0.332867522	-0.556759722	-0.59309192	-0.519427579	-0.357842163	-0.09836705	0	0	0	0	0	0	0	0	0	0	0	0	0	0	0	0	0	0	0	0	0	0	0	0	0	0	0	0	0	0	0	0	0	0	0
0	0	0	0	0	0	0	0	0	0	0	0	0	0	0	0	0	0	0	0	0	0	0	0	0	0	0	0	0	0	0	0	0	0	0	0	0	0	0	0	0	0	-0.015633577	-0.205260488	-0.355890646	-0.505576857	-0.653834054	-0.77473056	-0.857481649	-0.903950032
0	0	0	0	0	0	0	0	0	0	0	0	0	0	0	0	0	0	0	0	0	-0.002695957	-0.223227931	-0.428569187	-0.596572633	-0.737920953	-0.860405901	-0.931652095	-0.960576489	-0.94667925	-0.911524321	-0.82672754	-0.748272459	-0.621463334	-0.465690393	-0.268551266	-0.033228395	0	0	0	0	0	0	0	0	0	0	0	0	0
-0.206122706	-0.317139009	-0.416837717	-0.492177173	-0.555556423	-0.607439061	-0.651856492	-0.686813228	-0.711833305	-0.725850749	-0.734576837	-0.731943615	-0.722544757	-0.711493585	-0.694304851	-0.672409855	-0.648743786	-0.621258967	-0.573004957	-0.515878408	-0.440712179	-0.351806253	-0.253459371	-0.15678744	-0.061251236	0	0	0	0	0	0	0	0	0	0	0	0	0	0.099436284	0.236032993	0.378867507	0.486344638	0.575166454	0.647571823	0.705300522	0.766818847	0.832705327	0.889526737	0.933627637	0.963212751
-0.368515161	-0.462287892	-0.530416725	-0.584969975	-0.628798973	-0.668974909	-0.700851043	-0.724340978	-0.745186645	-0.762859145	-0.774304852	-0.782718656	-0.789894223	-0.792939439	-0.795275795	-0.797768266	-0.797130244	-0.792484124	-0.79319977	-0.78843748	-0.788757229	-0.798660027	-0.81316058	-0.825757401	-0.84286488	-0.860950002	-0.876038233	-0.896853818	-0.918080472	-0.939403138	-0.958283948	-0.976077761	-0.987516927	-0.994820178	-0.996232358	-0.990534556	-0.974593102	-0.951334003	-0.921626542	-0.884351743	-0.8438034	-0.81247774	-0.788086693	-0.76851678	-0.75279115	-0.733658617	-0.710524338	-0.689046708	-0.669948199	-0.655153087
0	0	0	0	0.102915672	0.315947393	0.48816713	0.617536511	0.728310031	0.817211708	0.875971896	0.913236697	0.940614184	0.950251906	0.952992526	0.954015436	0.942338218	0.912530064	0.890401156	0.839940981	0.797045132	0.783095737	0.780428736	0.770432909	0.778611583	0.793531478	0.796472562	0.827532953	0.861093139	0.898500234	0.921083917	0.944445118	0.928961889	0.905210804	0.853973862	0.768114491	0.617212091	0.431308465	0.203024035	0	0	0	0	0	0	0	0	0	0	0
0	0	0	0	0	0	0	0	0	0	0	0	0	0	0	0	0	0	-0.029357757	-0.115774406	-0.2100637	-0.310057031	-0.410867668	-0.506209729	-0.595167662	-0.676418636	-0.750604943	-0.81292704	-0.864174851	-0.902555449	-0.93644514	-0.953928331	-0.975761405	-0.977551292	-0.969710126	-0.949390147	-0.924941759	-0.866394084	-0.790777082	-0.69555506	-0.593037392	-0.494446365	-0.415263425	-0.351195342	-0.299926065	-0.241651174	-0.175186606	-0.115526958	-0.065499718	-0.028899364
0	0	-0.190679368	-0.360657249	-0.500014666	-0.622409808	-0.722704759	-0.798889804	-0.861296332	-0.90790379	-0.938296218	-0.952848889	-0.959204899	-0.956778283	-0.947799185	-0.935312946	-0.916115302	-0.886681246	-0.848802756	-0.793371319	-0.73106669	-0.673760092	-0.616132416	-0.55628378	-0.505176295	-0.459995502	-0.4106106	-0.378573925	-0.349682268	-0.326606004	-0.294160706	-0.267863327	-0.2147596	-0.166641584	-0.105203541	-0.026148675	0	0	0	0	0	0	0	0	0	0	0	0	0	0
0	0	0	0	0	0	0	0	0	0	0	0	0	0	0	0	0	0	0	0	0	0	0	0	-0.192910657	-0.426467962	-0.639689519	-0.785072634	-0.880886629	-0.923072322	-0.948994924	-0.911676161	-0.902666928	-0.828709179	-0.729482542	-0.594463816	-0.45328489	-0.181938875	0	0	0	0	0	0	0	0	0	0	0	0
-0.487047251	-0.492774689	-0.485871151	-0.479993002	-0.471497148	-0.4616337	-0.449559774	-0.436401764	-0.42324707	-0.411200244	-0.396227497	-0.382246818	-0.366548879	-0.344348881	-0.319187194	-0.289023678	-0.24834478	-0.197954056	-0.150123793	-0.093593636	-0.043989905	-0.007162215	0	0	0	0	0	0	0	0	0	-0.01855835	-0.047065759	-0.081366736	-0.117263907	-0.156454491	-0.197323726	-0.257463004	-0.330391597	-0.41754038	-0.509165187	-0.595209267	-0.666279162	-0.724205423	-0.77039315	-0.819674912	-0.872524999	-0.918143507	-0.953612922	-0.977459388
0	0	0	0	0	0	0	0	0	0	0	0	0	0	0	0	0	0	0	0	0	0	0	0	0	0	-0.188730616	-0.553421647	-0.775472514	-0.846040791	-0.863421403	-0.703197272	-0.608964483	-0.335371881	0	0	0	0	0	0	0	0	0	0	0	0	0	0	0	0
-0.551782074	-0.681968396	-0.773152789	-0.841677962	-0.892439781	-0.929917441	-0.954857926	-0.967535779	-0.970984372	-0.966122977	-0.949856414	-0.924803082	-0.890539478	-0.842156212	-0.783016985	-0.710932366	-0.617714529	-0.502809576	-0.376020787	-0.224623731	-0.071419705	0	0	0	0	0	0	0	0	0	0	0	0	0	0	0	0	0	0	0	0	0	0	0	0	0	0	0	0	0
0.196853351	0.341611751	0.469522902	0.568356855	0.652435466	0.72549679	0.788763857	0.839823502	0.880946922	0.910263744	0.933254513	0.944288367	0.949914045	0.955650533	0.957563108	0.958586991	0.962607975	0.966904126	0.955207406	0.938053865	0.904434429	0.857083287	0.799086079	0.740476321	0.679035224	0.619012237	0.557856953	0.498881943	0.437872295	0.377942335	0.310593388	0.245912643	0.166021243	0.092882318	0.013373583	0	0	0	0	0	0	0	-0.082999728	-0.190311717	-0.275944331	-0.368611014	-0.469430059	-0.557285819	-0.626918536	-0.67481132
0	0	0	0	0	0	0	0	0	0	0	0	0	0	0	0	0	0	0	0	0	0	0	0	0	0	0	0	0	0	0	0	0	0	0	0	0	0	0	0	0	0	0	0	0	0	0	0	0	0
0.155719671	0.127819466	0.095330467	0.070089447	0.046473634	0.024763427	0.003771517	0	0	0	0	0	0	0	0	0	0	-0.028653376	-0.051777619	-0.078686182	-0.096914318	-0.103596386	-0.102132306	-0.099814401	-0.090473084	-0.078266253	-0.065197666	-0.044561472	-0.018634752	0	0	0	0	0.013422314	0.054727763	0.099907589	0.153468083	0.22112197	0.302119001	0.3979663	0.498656104	0.58665842	0.659251112	0.718398742	0.765568087	0.816047425	0.870348785	0.917316283	0.953987688	0.978767034
0	0	0	0	0	0	0	0	0	-0.310503184	-0.539668727	-0.603268634	-0.570075069	-0.432066188	-0.208472864	0	0	0	0	0	0	0	0	0	0	0	0	0	0	0	0	0	0	0	0	0	0	0	0	0	0	0	0	0	0	0	0	0	0	0
-0.291204045	-0.447995762	-0.577518415	-0.676339283	-0.757204986	-0.823913599	-0.878544223	-0.919413455	-0.948733839	-0.965620601	-0.973255107	-0.96808751	-0.954576392	-0.93502805	-0.907501087	-0.873017143	-0.831126168	-0.779644691	-0.709374991	-0.624004379	-0.524404169	-0.419290519	-0.309642986	-0.201643808	-0.10099168	-0.008449893	0	0	0	0	0	0	0	0	0	0	0	0	0	0	0	0	0	0	0	0	0	0	0	0
0	0.211695761	0.433899875	0.600437468	0.726388898	0.820086919	0.885691583	0.922949138	0.936988499	0.929395117	0.896636372	0.841060258	0.763393418	0.655988958	0.523399532	0.361451305	0.154723414	0	0	0	0	0	0	0	0	0	0	0	0	0	0	0	0	0	0	0	0	0	0	0	0	0	0	0	0	0	0	0	0	0
0	0	0	0	0	0	0	0	0	0	0	0	0	0	0	0	0	0	0	0	0	0	0	0	0	0	0	0	0	0	0	0	0	0	0	0	0	0	0	0	0	0	0	0	0	0.204887932	0.460782549	0.675898911	0.833992094	0.932811966
0	0	0	0	0	0	0	0	0	0	0	0	0	0	0	0	0	0	0	0	0	0.140579537	0.289388946	0.425248743	0.55108244	0.66480156	0.760884716	0.842810847	0.902275595	0.938615196	0.956599168	0.945076853	0.920075115	0.859464525	0.768153782	0.636019936	0.454870822	0.186625835	0	0	0	0	0	0	0	0	0	0	0	0
0.567842678	0.660369309	0.732625148	0.789338028	0.835685665	0.87660945	0.909972383	0.935188432	0.956050877	0.971909002	0.982192025	0.987477792	0.990208743	0.989782355	0.98734211	0.983875682	0.977963406	0.968468883	0.957292015	0.940218656	0.921907638	0.906457079	0.891610363	0.875867069	0.863349499	0.852720446	0.840468841	0.834123695	0.828802127	0.82523087	0.818628011	0.813709721	0.800120591	0.787438424	0.770095297	0.746690055	0.708996505	0.666190052	0.614545709	0.552818368	0.487189411	0.437003906	0.39655486	0.363796219	0.337593852	0.308044997	0.27458758	0.244688029	0.219818321	0.20177634
0	0	0	0	0	0	-0.139307182	-0.283086614	-0.380991084	-0.429229782	-0.45205496	-0.423371552	-0.361626103	-0.287484551	-0.181875115	-0.049306012	0	0	0	0	0	0	0	0	0	0	0	0	0	0	0	0	0	0	0	0	0	0	0	0	0	0	0	0	0	0.128119952	0.380469945	0.597500765	0.76499153	0.876574242
-0.255852777	-0.421634076	-0.553364235	-0.655371456	-0.738434887	-0.809334431	-0.866868919	-0.909772287	-0.942928867	-0.965384429	-0.97769832	-0.97913294	-0.973944157	-0.962175056	-0.944369637	-0.921789842	-0.892301791	-0.853830438	-0.805062406	-0.742523044	-0.672694519	-0.604288176	-0.535175286	-0.466105445	-0.404698658	-0.349531429	-0.293508959	-0.252652972	-0.217032814	-0.189040442	-0.155815038	-0.131489874	-0.087432072	-0.052624133	-0.011402755	0	0	0	0	0	0	0	0	0	0	0	0	0	0	0
0.436960452	0.599398967	0.711977078	0.798487346	0.863660515	0.915730673	0.952198117	0.97350637	0.985882437	0.989999636	0.980515857	0.962455182	0.93592104	0.894050915	0.842504461	0.779580226	0.695398989	0.589178817	0.477527255	0.34086869	0.207654776	0.09424333	0	0	0	0	0	0	0	0	0	0	0	0	0	0	0	0	0	0	0	0	0	0	0	0	0	0	0.006856498	0.014137122
0	0	0	0	0	0	0	0	0	0	0	0	0	0	0	0	0	0	0.110687148	0.221548015	0.332576375	0.446700051	0.555493604	0.653880113	0.743452285	0.823471046	0.889288707	0.943764622	0.979804397	0.997430455	0.999158828	0.977685945	0.94311964	0.881328528	0.794096483	0.672747939	0.507250844	0.269519606	0	0	0	0	0	0	0	0	0	0	0	0
0	0	0	0	0	0	0	0	0	0	0	0	0	0	0	0	0	0	0	0	0	0	0	0	0	0	0	0	0	0	0	0	0	0	0	0	0	0	0	0	0	0.021514455	0.20268632	0.350582293	0.468417681	0.59240241	0.723425323	0.835401852	0.920688007	0.976577891
0	0	0	0	0	0	0	0	0	0	0	0	0	0	0	0	0	0	0	0	0	0	0	0	0	0	0	0	0	0	0	0	0	0	0	0	0	0	0	0.012618441	0.180508389	0.322502331	0.439867374	0.535544177	0.611825712	0.693086768	0.780086642	0.855098529	0.913288979	0.952302683
0	0	0	0	0	0	0	0	0	0	0	0	0	0	0	0	0	0	0	0	0	0	0	0.145071276	0.32709044	0.489664368	0.640238792	0.754563307	0.842436472	0.900143626	0.951031572	0.965263843	0.999163372	0.992479093	0.972141024	0.933331088	0.900237698	0.798543333	0.666690488	0.500439285	0.322071044	0.139035945	0	0	0	0	0	0	0	0
0	0	0	0	0	0	0	0	0.330610325	0.559742466	0.671174908	0.652655184	0.550788626	0.367236537	0.10505156	0	0	0	0	0	0	0	0	0	0	0	0	0	0	0	0	0	0	0	0	0	0	0	0	0	0	0	0	0	0	0	0	0	0	0
0	0	0	0	0	0	0	0	0	0	0	0	0	0	0	0	0	0	0	0	0	0	0	0	0	0	0	0	0	0	0	0	0	0	0	0	0	0	0	0	0	0	0	-0.022851175	-0.191033787	-0.371921023	-0.567504771	-0.737248589	-0.870694523	-0.961606472
0	0	-0.211952925	-0.424685555	-0.594168434	-0.732565849	-0.840853718	-0.916973102	-0.969171012	-0.99672919	-0.999870681	-0.977580608	-0.93634868	-0.873891842	-0.792029348	-0.690831902	-0.561580637	-0.400498303	-0.207889028	0	0	0	0	0	0	0	0	0	0	0	0	0	0	0	0	0	0	0	0	0	0	0	0	0	0	0	0	0	0	0
-0.108492057	-0.243370291	-0.342681061	-0.422101727	-0.486256811	-0.545037594	-0.592067181	-0.627088077	-0.658103167	-0.684258844	-0.70169684	-0.714472742	-0.725435399	-0.73099064	-0.735584551	-0.740620958	-0.741940238	-0.738191093	-0.741235922	-0.736927269	-0.73878551	-0.75286093	-0.772523357	-0.789440036	-0.811989993	-0.835653261	-0.855037387	-0.881746671	-0.908524334	-0.935052475	-0.95780043	-0.978689757	-0.990493183	-0.996474965	-0.993973918	-0.981092356	-0.952859436	-0.912965993	-0.862613249	-0.800072423	-0.732425628	-0.679164451	-0.637261242	-0.603544626	-0.576489431	-0.544306811	-0.506108516	-0.471011623	-0.440343583	-0.416971388
0	0	0	0	0	0	0	0	0	0	0	0	0	0	0	0	0	0	0	0	0	0	0	0	0	0	0	0	0	0	0	-0.107928107	-0.230498364	-0.322176998	-0.402962966	-0.472233176	-0.554451235	-0.612260169	-0.672374554	-0.734067955	-0.794827586	-0.83257732	-0.867193676	-0.896126984	-0.918915588	-0.937777778	-0.951943463	-0.960674811	-0.961904762	-0.958201985
0.424920491	0.541560329	0.643334461	0.7210463	0.786199536	0.840817935	0.887250619	0.923694267	0.951063534	0.96823686	0.979632404	0.980573321	0.975610439	0.968754236	0.956755694	0.941203071	0.924221216	0.90379469	0.866862045	0.82175833	0.762046615	0.692008397	0.614380374	0.537583839	0.462002616	0.390514434	0.319666624	0.256349021	0.195314419	0.139618937	0.078731292	0.025347883	0	0	0	0	0	0	0	0	-0.112428493	-0.218106607	-0.305072168	-0.375887102	-0.432377998	-0.493163272	-0.558916956	-0.616000508	-0.660904313	-0.691517395
-0.271149352	-0.265908477	-0.259959266	-0.251814464	-0.242171556	-0.226567488	-0.210726361	-0.194907378	-0.175027096	-0.152321258	-0.127974987	-0.100291295	-0.067076197	-0.027993992	0	0	0	0	0	0.024242792	0.13851264	0.253627837	0.367393547	0.476319302	0.57457972	0.662875604	0.745381231	0.809241446	0.860056277	0.895594111	0.928685355	0.943087564	0.96940832	0.974671762	0.974041596	0.965564027	0.964025954	0.930129434	0.884377677	0.825044054	0.760926119	0.689497539	0.631874756	0.585196397	0.54786458	0.505849726	0.458366647	0.415981687	0.380801807	0.35533725
0.641513982	0.733748316	0.801745026	0.853824386	0.894286459	0.926953145	0.951339121	0.9672842	0.977542611	0.982206986	0.979890326	0.971782149	0.958776696	0.938725483	0.913377477	0.882265698	0.841539753	0.790479705	0.733536031	0.664046888	0.593001301	0.528362747	0.467439051	0.407690082	0.357899456	0.315021946	0.272888983	0.247010385	0.22904545	0.22035923	0.210282898	0.210651541	0.196931288	0.192838211	0.186531749	0.177772372	0.15296938	0.139585177	0.125160375	0.109455735	0.092791442	0.092274171	0.092390607	0.092599254	0.092721082	0.091988279	0.090243223	0.088183792	0.085702993	0.08331842
0	0	0	0	0.045861074	0.109691033	0.162522851	0.203757813	0.241853609	0.275430088	0.301477049	0.323333402	0.344961516	0.36411466	0.38454916	0.408693572	0.43433883	0.45983592	0.494424308	0.526470092	0.564285927	0.611044132	0.660754287	0.706370054	0.752631894	0.796488866	0.834561536	0.872495072	0.905641365	0.933320235	0.956058073	0.970960323	0.980578218	0.978676865	0.966781978	0.942182293	0.90337497	0.841498098	0.763568421	0.667156626	0.56356896	0.474169282	0.402671545	0.34488691	0.298620114	0.245534563	0.184470266	0.129376915	0.082748948	0.048310816
0.366384322	0.529903079	0.651737598	0.744885958	0.817536217	0.876048334	0.920049684	0.949127454	0.967782614	0.976122105	0.972267496	0.957725159	0.934290553	0.898720119	0.853589156	0.798155373	0.7260956	0.6360569	0.534179665	0.410205093	0.282077295	0.163689181	0.050883613	0	0	0	0	0	0	0	0	0	0	0	0	0	0	0	0	0	0	0	0	0	0	0	0	0	0	0
0.290893538	0.389357415	0.465353504	0.526033803	0.576081683	0.622192216	0.660239105	0.689678923	0.71587424	0.73790492	0.754281545	0.766646572	0.777872814	0.786817879	0.795559362	0.805652298	0.815644053	0.824296403	0.836246121	0.844781814	0.855207585	0.870530326	0.887210718	0.901640838	0.917458937	0.932855764	0.944940733	0.959113888	0.971364435	0.98170291	0.988480861	0.992250258	0.990113942	0.983059215	0.969521427	0.947652785	0.913345971	0.866073227	0.807563542	0.736167864	0.65980046	0.596446659	0.545591311	0.504449303	0.471523897	0.434055265	0.39127486	0.352849489	0.320589896	0.296959619
0	0	0	-0.0772882	-0.289969233	-0.466900221	-0.616305437	-0.732473354	-0.818197516	-0.870122576	-0.902188743	-0.899521885	-0.876393923	-0.84508315	-0.795397347	-0.731908998	-0.660298578	-0.574117764	-0.432234697	-0.260286307	-0.04061886	0	0	0	0	0	0	0	0	0	0	0	0	0	0	0	0	0	0	0	0	0	0	0	0	0	0	0	0	0
0	-0.212769684	-0.430060109	-0.588756217	-0.714262779	-0.803494307	-0.872188416	-0.917404646	-0.934141623	-0.922861616	-0.893445523	-0.834376367	-0.750229281	-0.646599654	-0.515628891	-0.354885686	-0.16137208	0	0	0	0	0	0	0	0	0	0	0	0	0	0	0	0	0	0	0	0	0	0	0	0	0	0	0	0	0	0	0	0	0
0	0	0	0	0	0	0	0	0	0	0.017363966	0.022240952	0.018723209	0.01606165	0.006589449	0	0	0	0	0	0	0	0	0	0	0	0	0	0	0	0	0	0	0	0	0	0	0	0	0	0	-0.106404488	-0.26826652	-0.400175721	-0.505361134	-0.617730335	-0.738388784	-0.842625528	-0.923812212	-0.97850919
0.404909716	0.576171335	0.695971927	0.788127992	0.857997373	0.914211233	0.954148214	0.978162377	0.992774536	0.998573374	0.990298533	0.972891126	0.946754009	0.905110251	0.853607116	0.790675849	0.706443774	0.599998401	0.487716736	0.349989127	0.215292845	0.100274334	0	0	0	0	0	0	0	0	0	0	0	0	0	0	0	0	0	0	0	0	0	0	0	0	0	0	0	0
0.537148508	0.638934433	0.717895045	0.779634691	0.829769266	0.873504718	0.908818095	0.935120767	0.956372224	0.971973405	0.981225417	0.984798483	0.985146982	0.981414131	0.974900287	0.966460337	0.954184157	0.936881669	0.916872005	0.889283933	0.860124806	0.834522112	0.809988723	0.784828622	0.764277887	0.746642346	0.727637859	0.716815664	0.708251051	0.7028733	0.694409121	0.689286624	0.673683567	0.660615988	0.642843877	0.619008218	0.57905772	0.536209546	0.484834644	0.423721971	0.358774653	0.311097635	0.272735478	0.241680906	0.21683606	0.188711936	0.156756034	0.128137332	0.104239324	0.086830919
-0.392249384	-0.530613148	-0.635605255	-0.717536014	-0.783252373	-0.839947404	-0.88482793	-0.917333989	-0.94295133	-0.961119734	-0.97009792	-0.971555366	-0.968210451	-0.957927679	-0.943155807	-0.924585563	-0.898474664	-0.863391028	-0.824896231	-0.774180414	-0.722619302	-0.67843901	-0.637532686	-0.59618563	-0.563427646	-0.535957636	-0.507048897	-0.492359777	-0.482699303	-0.479295144	-0.472330042	-0.471961802	-0.456223285	-0.445477311	-0.428820477	-0.404801495	-0.359257406	-0.314330484	-0.260725891	-0.197133496	-0.129368806	-0.083900808	-0.047692562	-0.018462457	0	0	0	0	0	0
-0.025900148	-0.105915314	-0.144887574	-0.175076026	-0.192501371	-0.204089374	-0.205599036	-0.198920796	-0.189744883	-0.179711234	-0.159770208	-0.1388169	-0.113307934	-0.07284435	-0.025888444	0	0	0	0	0	0	0	0	0	0	0	0	0	0	0	0	0	0	0	0	0	0	0	0	-0.111293369	-0.245074261	-0.377204652	-0.487290749	-0.577216377	-0.648841081	-0.723755806	-0.802418369	-0.869350579	-0.919854602	-0.952556336
0	0	0	0	0.058835942	0.29030188	0.480604308	0.625523145	0.742754591	0.828422147	0.883923799	0.907648745	0.914520957	0.905390131	0.882457838	0.85148768	0.807934327	0.744929999	0.65929727	0.539626568	0.401230653	0.266464777	0.127707119	0	0	0	0	0	0	0	0	0	0	0	0	0	0	0	0	0	0	0	0	0	0	0	0	0	0	0
0	0	0.1180942	0.33496299	0.508189122	0.653012329	0.766855941	0.847896649	0.90715403	0.943591229	0.955330325	0.943702226	0.915536135	0.867030287	0.802050088	0.721386806	0.615645716	0.481010647	0.3240684	0.128517972	0	0	0	0	0	0	0	0	0	0	0	0	0	0	0	0	0	0	0	0	0	0	0	0	0	0	0	0	0	0
0	0	0	0	0	0	0	0	0	0	0	0	0	0	0	0	0	0	0	0	0	0	0	0	0	0	0	0	0	0	0	0	0	0	0	0	0	0	0	0	0	0	0	0	0.102495912	0.28867414	0.488231472	0.660424502	0.794215446	0.884088738
0	0	0	0	0	0.238404624	0.442468966	0.592304689	0.714355332	0.805576878	0.85725474	0.878071529	0.880890129	0.856067701	0.815466056	0.763346077	0.684121578	0.571317409	0.452483119	0.286332594	0.121368715	0	0	0	0	0	0	0	0	0	0	0	0	0	0	0	0	0	0	0	0	0	0	0	0	0	0	0	0	0
0	0	0	-0.176458935	-0.338110438	-0.478884219	-0.60149831	-0.701114324	-0.781669523	-0.83939802	-0.885681664	-0.908860512	-0.921934621	-0.93647447	-0.944145741	-0.950906517	-0.965310913	-0.982014208	-0.967168403	-0.943458977	-0.886590865	-0.80068006	-0.692553438	-0.58308316	-0.466197976	-0.351070734	-0.233659597	-0.117924014	0	0	0	0	0	0	0	0	0	0	0	0	0	0	0	0	0	0.164904255	0.367064423	0.543097737	0.6824085	0.778057603
0	0	0	0	0.004079333	0.024544096	0.042615657	0.058134766	0.07503395	0.092496075	0.108940866	0.126265355	0.146174678	0.16794949	0.193377208	0.224066442	0.260256234	0.301407479	0.352242288	0.40793576	0.469088018	0.533658062	0.598940647	0.661058819	0.718873767	0.771667585	0.82045625	0.861044499	0.894801978	0.920434201	0.944029953	0.957313713	0.975046006	0.980259314	0.980537865	0.974473784	0.969046087	0.9441447	0.911000255	0.868355575	0.822177805	0.774835253	0.73691786	0.706261052	0.68171956	0.653651705	0.621458857	0.592464191	0.568001261	0.549990921
0	0	0	0	0	0	0	0	0	0	0	0	0	0	0	0	0	0	0	0	0	0	0	0	0	0	0	0	0	0	0	0	0	0	0	0	0	0	0	-0.048703961	-0.233961213	-0.373112287	-0.489108848	-0.583875206	-0.659350545	-0.738196773	-0.820878641	-0.891166658	-0.944099379	-0.978286856
-0.145882641	-0.252288272	-0.333064676	-0.397815486	-0.450992155	-0.500311389	-0.540742396	-0.571832727	-0.599820152	-0.623759851	-0.641414185	-0.655214362	-0.668061041	-0.678122108	-0.688213624	-0.699948506	-0.71124521	-0.720842765	-0.735643255	-0.746720275	-0.761390964	-0.783081348	-0.807292475	-0.82887562	-0.85242244	-0.875401817	-0.894524973	-0.916084558	-0.935574277	-0.952761875	-0.966295211	-0.976095808	-0.97998498	-0.977520355	-0.967819738	-0.948962948	-0.917664792	-0.872217342	-0.815426164	-0.745567882	-0.670573098	-0.608077769	-0.558154433	-0.517818712	-0.48551794	-0.448361996	-0.4055236	-0.366821352	-0.333985821	-0.309674449
-0.482239507	-0.474678941	-0.45791322	-0.444201383	-0.429390854	-0.413834281	-0.397219151	-0.380704633	-0.364660716	-0.350267468	-0.333814361	-0.318883892	-0.302492228	-0.28016943	-0.255072115	-0.225042048	-0.184963302	-0.13577351	-0.088745677	-0.033867175	0	0	0.020634606	0.047163712	0.063648188	0.074604807	0.083745286	0.079857385	0.067558767	0.047190586	0.023723905	0	0	-0.011636927	-0.048138561	-0.08886924	-0.132941373	-0.197097598	-0.27501606	-0.368285397	-0.466504557	-0.557530362	-0.632530056	-0.693620647	-0.742346616	-0.794630168	-0.851025707	-0.899892717	-0.938187132	-0.964176695
0	0	0	0	-0.088102241	-0.323623497	-0.517189238	-0.663719324	-0.776625746	-0.852262127	-0.896617049	-0.903017862	-0.887030791	-0.853026928	-0.799016539	-0.729992173	-0.64303754	-0.530814558	-0.376460412	-0.179945949	0	0	0	0	0	0	0	0	0	0	0	0	0	0	0	0	0	0	0	0	0	0	0	0	0	0	0	0	0	0
0.941169697	0.933998484	0.905377908	0.878537322	0.846714681	0.807041573	0.764042358	0.720151951	0.672739488	0.625197842	0.571309954	0.516557937	0.453353663	0.372547397	0.279175809	0.166749567	0.022832433	0	0	0	0	0	0	-0.025429053	-0.152560204	-0.259166716	-0.3569495	-0.41074885	-0.435577478	-0.429888433	-0.416227528	-0.36796146	-0.339832454	-0.279717408	-0.210032993	-0.125455878	-0.042862755	0	0	0	0	0	0	0.13600928	0.263212145	0.40136298	0.552214883	0.683981353	0.788906745	0.861465164
0	0	0	0.206314147	0.422902992	0.607124091	0.750234582	0.850927449	0.92750095	0.978827611	0.997313962	0.990154926	0.964831641	0.911759441	0.840655718	0.75238952	0.631192844	0.47270169	0.300951976	0.081269518	0	0	0	0	0	0	0	0	0	0	0	0	0	0	0	0	0	0	0	0	0	0	0	0	0	0	0	0	0	0
0	0	0	0	0	0	0	0	0	0	-0.001762664	-0.023485011	-0.044415648	-0.071140422	-0.09919958	-0.132219706	-0.176764253	-0.230600793	-0.276485399	-0.327783963	-0.366237033	-0.388035929	-0.39723426	-0.404021267	-0.399561115	-0.389883538	-0.377353163	-0.35257023	-0.318001879	-0.275219839	-0.225762852	-0.168081847	-0.107532413	-0.042555728	0	0	0	0	0	0	0.060148316	0.227154081	0.364346899	0.47601063	0.565107497	0.661361513	0.765906479	0.856908463	0.928876341	0.978248549
0	0	0	0	0	0	0	0	0	0	0	0	0	0	0	0	0	0	0	0	0	-0.14845459	-0.297714341	-0.438733581	-0.564910174	-0.677477573	-0.779690917	-0.858004556	-0.916455807	-0.952941998	-0.98157435	-0.983361999	-0.99334111	-0.973344732	-0.93930754	-0.88631124	-0.825762419	-0.707845272	-0.558782151	-0.37424408	-0.177002841	0	0	0	0	0	0	0	0	0
0.292730605	0.443321566	0.567954777	0.6643992	0.744333393	0.813094488	0.870440995	0.914717995	0.949611856	0.973850672	0.989860676	0.995058119	0.994409704	0.990068192	0.980834685	0.96857321	0.953571641	0.933592358	0.901631364	0.859749185	0.807387435	0.750551508	0.689203288	0.627621699	0.569282232	0.515011574	0.459789355	0.413994371	0.370349896	0.331413476	0.286615169	0.247849082	0.191993546	0.143933165	0.089724619	0.026758866	0	0	0	0	0	0	0	0	0	0	0	0	0	0
0	0	0	0	0	0	0	0	0	0	0	0	0	0	0	0	0	-0.051441617	-0.165249928	-0.292181662	-0.415270943	-0.527175426	-0.628490203	-0.723556887	-0.801709225	-0.867786777	-0.926269275	-0.960887523	-0.977069696	-0.97427544	-0.963495753	-0.930768712	-0.903871724	-0.855666007	-0.796603932	-0.72188912	-0.636067317	-0.49907808	-0.329788002	-0.124030761	0	0	0	0	0	0	0	0	0	0
0	0	0	0	0	0	0	-0.142553112	-0.479166277	-0.727044204	-0.86705948	-0.917979613	-0.91655786	-0.840704084	-0.718633822	-0.56231695	-0.332400613	-0.010509992	0	0	0	0	0	0	0	0	0	0	0	0	0	0	0	0	0	0	0	0	0	0	0	0	0	0	0	0	0	0	0	0
-0.761776825	-0.816853051	-0.849257974	-0.874171639	-0.891025488	-0.903523568	-0.909886386	-0.910849959	-0.909358421	-0.906119102	-0.897113716	-0.886243049	-0.872251255	-0.850364923	-0.824448456	-0.793073128	-0.750294043	-0.696257868	-0.643283386	-0.57872552	-0.519730203	-0.474108394	-0.437086016	-0.401143677	-0.377135518	-0.359748637	-0.343009484	-0.342884981	-0.351598439	-0.369294338	-0.387959176	-0.415973161	-0.434379731	-0.45922143	-0.483189912	-0.507157091	-0.524787241	-0.558415463	-0.599464192	-0.648636239	-0.699986466	-0.754686457	-0.800370598	-0.837711283	-0.867443772	-0.898368894	-0.93064482	-0.957992054	-0.978440532	-0.991524469
0	0	0	0	0	0	0	0	0	0	0	0	0	0	0	0	0	0	0	0	0	0	0	0	0	0	0.040461814	0.171824462	0.291621354	0.395059447	0.497972499	0.57847608	0.673695511	0.737541438	0.792342292	0.836954512	0.896946033	0.924835414	0.94971239	0.970456847	0.98888597	0.985098258	0.984665672	0.98487711	0.984824858	0.980490811	0.971086636	0.960226351	0.947420866	0.935257706
0	0	0	0	0	0	0	0	0	0	0	0	0	0	0	0	0	0	0	0	0	0	0	0	0	0	0	0	-0.028581255	-0.291219848	-0.507501748	-0.594410985	-0.693388018	-0.635371653	-0.487666459	-0.222488966	0	0	0	0	0	0	0	0	0	0	0	0	0	0
0	0	-0.002584772	-0.223672766	-0.402350512	-0.557227556	-0.681347139	-0.772789186	-0.845672238	-0.898116389	-0.927048428	-0.93537684	-0.931335554	-0.911033998	-0.879620158	-0.839638022	-0.783111876	-0.705921521	-0.618129485	-0.500578101	-0.377873822	-0.269989498	-0.167507196	-0.063416251	0	0	0	0	0	0	0	0	0	0	0	0	0	0	0	0	0	0	0	0	0	0	0	0	0	0
0	0	0	0	0	0	0	0	0	0	0	0	0	0	0	0	0	0	0	0	0	0	0	0	0	0	0	0	0	0	0	0	0	0	0	-0.04926837	-0.135131531	-0.217621091	-0.312504118	-0.420950237	-0.533715521	-0.618416174	-0.689022777	-0.746706647	-0.792648158	-0.840641514	-0.890969608	-0.933753618	-0.965973535	-0.986783304
0	-0.024608802	-0.208065079	-0.350365688	-0.471749783	-0.578303931	-0.6708397	-0.745902153	-0.807417319	-0.852549629	-0.888819742	-0.908570268	-0.921424454	-0.935177524	-0.944531547	-0.954021416	-0.969408409	-0.986745759	-0.983699995	-0.974546355	-0.943229161	-0.892809917	-0.827231702	-0.760054377	-0.68745248	-0.615461582	-0.54097586	-0.467051449	-0.388398934	-0.309102166	-0.218899632	-0.129789117	-0.020699618	0	0	0	0	0	0	0	0	0	0	0	0	0	0.12714884	0.258036582	0.362048278	0.43380461
-0.240989716	-0.276699157	-0.310619354	-0.333825778	-0.352182139	-0.362424917	-0.370263726	-0.374894757	-0.373014796	-0.364855127	-0.354259977	-0.336919245	-0.313582166	-0.286970278	-0.253670992	-0.212884826	-0.165277066	-0.110280728	-0.03650057	0	0	0	0	0.054323364	0.155151338	0.24838277	0.337215677	0.412911553	0.480096732	0.535777585	0.592243039	0.633798508	0.688933605	0.725043013	0.75822089	0.788249531	0.833945233	0.860917129	0.888491722	0.916431261	0.944294521	0.952769082	0.960757416	0.967475216	0.972750697	0.976810741	0.97942064	0.980667612	0.980037865	0.978311282
0	-0.101871777	-0.200241823	-0.277695158	-0.34582126	-0.408467304	-0.464829959	-0.512636014	-0.554584074	-0.58846399	-0.619357686	-0.642295261	-0.663841278	-0.689915423	-0.716814363	-0.748326736	-0.790150266	-0.839813063	-0.882079674	-0.92783284	-0.961516657	-0.980741855	-0.988430793	-0.993405017	-0.988640309	-0.979306828	-0.966570466	-0.94377259	-0.911765124	-0.872169147	-0.825272624	-0.770631606	-0.710849709	-0.646498115	-0.574823236	-0.491938955	-0.388228362	-0.25492186	-0.094129706	0	0.003368261	0.177773649	0.320745394	0.437049644	0.529873921	0.630633401	0.740597452	0.836615761	0.913022565	0.96581801
0.493845701	0.602705682	0.69663408	0.767959158	0.827208168	0.875935812	0.916824715	0.948303431	0.970915066	0.98381771	0.990938763	0.988050691	0.978980365	0.967068872	0.949424498	0.927126916	0.901504556	0.870787911	0.82340326	0.766528538	0.695848777	0.616435927	0.530755518	0.446440213	0.365121748	0.289036882	0.214225119	0.149332764	0.088499676	0.034770133	0	0	0	0	0	0	0	0	0	-0.032688239	-0.148575211	-0.23366238	-0.303774871	-0.360885847	-0.406437186	-0.455304983	-0.508005801	-0.553665397	-0.58943696	-0.61370674
0.57878831	0.666581389	0.739806016	0.796472511	0.84359847	0.884215753	0.918262051	0.944715128	0.965651501	0.980280487	0.990228657	0.993779656	0.993959006	0.992260448	0.987798694	0.981748645	0.974535758	0.964814495	0.947858421	0.92544749	0.896515596	0.864329246	0.829073006	0.793635537	0.759637223	0.727800647	0.69537237	0.6678935	0.641335664	0.61722623	0.589567876	0.565138462	0.530877641	0.501028936	0.467542566	0.428820901	0.37310029	0.312946972	0.241625196	0.157747861	0.069344221	0.000982704	0	0	-0.021176482	-0.060807453	-0.104355854	-0.142549745	-0.173207227	-0.194601555
0	0	0	0	0	0	0	0	0.002077804	0.024251973	0.043911217	0.063656122	0.085707449	0.108736701	0.135301921	0.167276173	0.204204754	0.245308372	0.297355672	0.353078711	0.41535444	0.483139994	0.552576099	0.618338179	0.680684265	0.738128876	0.790786901	0.836370546	0.875035659	0.905420587	0.933089993	0.949992146	0.969846296	0.976031548	0.975768918	0.967304533	0.956843138	0.924639445	0.882269593	0.82816184	0.769593028	0.712333984	0.666596914	0.629644225	0.600052293	0.566006838	0.526748943	0.491278437	0.461180124	0.43889192
-0.262498559	-0.41158107	-0.540652601	-0.640142985	-0.723923196	-0.795935987	-0.857443232	-0.906232657	-0.944724617	-0.971290421	-0.990692418	-0.997971758	-0.999157017	-0.998833699	-0.993705858	-0.986242171	-0.979130085	-0.969779902	-0.944124706	-0.910570487	-0.861447177	-0.801047714	-0.731749978	-0.662328848	-0.59271111	-0.526140324	-0.458931532	-0.397634194	-0.336571327	-0.278930909	-0.214386414	-0.155078142	-0.078724604	-0.01126135	0	0	0	0	0	0	0	0	0	0	0.011702835	0.094241796	0.184149294	0.262557423	0.324798075	0.367683353
0	0	0	0	0	0	0	-0.215460213	-0.508699876	-0.70623931	-0.816681371	-0.829756843	-0.784064904	-0.683701708	-0.53005257	-0.334828748	-0.082866505	0	0	0	0	0	0	0	0	0	0	0	0	0	0	0	0	0	0	0	0	0	0	0	0	0	0	0	0	0	0	0	0	0
0	0	0	0	0	0	0	0	0	0	0	0	0	0	0	0	0	-0.038603863	-0.053826361	-0.067261421	-0.049810063	-0.001138612	0	0	0	0	0	0	0	0	0	0	0	0	0	0	0	0	0	0	0	0	0	0	0.138403129	0.314312581	0.504913471	0.670561173	0.801148127	0.890403471
0	0	0	0	0	0	0	0	0	0	0	0	0	0	0	0	0	0	0	0	0	0	0	0	0	0	0	0.047485355	0.232633974	0.379807713	0.523894634	0.619514405	0.748959627	0.818599873	0.872902302	0.90840817	0.9728363	0.962069669	0.933971375	0.885388286	0.828930205	0.736444693	0.664189721	0.60616271	0.559555893	0.503264442	0.435601349	0.372989356	0.317617166	0.274938488
0	0	0	0	0	0	0	0	0	0	0	0	0	0	0	0	0	0	0	0	0	0	0	0	0	0	0	0	0	0	0	0	0	0	0	0	0	0	0	0	0	0	-0.002113208	-0.185584584	-0.331744328	-0.485140503	-0.6468036	-0.784708252	-0.889328063	-0.957543062
0.600739879	0.624917112	0.633904808	0.640676202	0.643081259	0.643381182	0.640203286	0.634404257	0.627854287	0.621344149	0.61118565	0.600984657	0.588946415	0.570771143	0.549839005	0.524653992	0.490180045	0.446869484	0.405969661	0.356665539	0.313418145	0.281968336	0.258366312	0.235765401	0.222803997	0.214918329	0.207789452	0.213423383	0.226302129	0.246207682	0.267801084	0.296582798	0.319648045	0.347247006	0.37508429	0.404290744	0.432272931	0.474960366	0.526620701	0.588191497	0.652714943	0.71527181	0.767194901	0.809568279	0.843334134	0.878960494	0.916720176	0.949055776	0.973788225	0.990082671
0.668368017	0.695716528	0.706272321	0.713917694	0.716517732	0.716170096	0.711910496	0.704671787	0.696144975	0.687285219	0.674235428	0.660714964	0.644634798	0.621333517	0.59433147	0.561798024	0.518069665	0.463658844	0.41035184	0.34671856	0.288862867	0.243650976	0.207007964	0.171889327	0.148217603	0.130997585	0.115116604	0.114862344	0.123668792	0.141532498	0.161382796	0.190792248	0.212734149	0.241598002	0.271191936	0.302890278	0.33231046	0.380542702	0.439373903	0.5099521	0.58408304	0.657125729	0.71761606	0.766952644	0.806278318	0.847985702	0.892432099	0.930634832	0.960080762	0.979667705
0	0	-0.098653816	-0.289885382	-0.450350065	-0.588523597	-0.70590921	-0.798502174	-0.871755068	-0.922660919	-0.959208553	-0.973064107	-0.975418497	-0.973914619	-0.963285056	-0.948074747	-0.932330695	-0.911205227	-0.861181099	-0.795204989	-0.701912706	-0.590294265	-0.463652831	-0.336571303	-0.210544123	-0.0906362	0	0	0	0	0	0	0	0	0	0	0	0	0	0	0	0	0	0	0	0	0	0	0	0
0	0.066437155	0.144852494	0.208165845	0.260542332	0.310010551	0.350955209	0.382912305	0.412436547	0.438458318	0.458644713	0.475583387	0.492345175	0.507188862	0.523025599	0.541737518	0.561612593	0.581372838	0.608178838	0.633014321	0.662321593	0.698559202	0.737084572	0.772436792	0.808289718	0.842278871	0.871785191	0.901183681	0.926872058	0.948323182	0.965945006	0.977494251	0.984948119	0.983474571	0.974256033	0.955191277	0.925115602	0.877161026	0.816765526	0.742046385	0.661765944	0.592481193	0.537070447	0.492287356	0.456430588	0.415289286	0.367964456	0.325267109	0.289130435	0.262440882
0	0	0	0	0	0	0	0	-0.016317983	-0.044086492	-0.064916664	-0.084341547	-0.104700913	-0.121582423	-0.140497991	-0.163113438	-0.185390754	-0.206318021	-0.241546294	-0.274391867	-0.318537312	-0.37741979	-0.443264954	-0.50497598	-0.569344304	-0.631387629	-0.687577054	-0.744661402	-0.798025214	-0.846092569	-0.890977351	-0.927613944	-0.961796665	-0.982350468	-0.993808663	-0.994305831	-0.987382624	-0.961391132	-0.925844667	-0.879028527	-0.827413719	-0.780784541	-0.74461919	-0.715633676	-0.692329543	-0.663736624	-0.628929206	-0.596494659	-0.567476002	-0.544869936
0.379727794	0.521668717	0.634667703	0.722067478	0.793225759	0.853785051	0.902921085	0.939529367	0.967642134	0.986454784	0.996581152	0.997240516	0.992077105	0.981229979	0.965037689	0.944548786	0.917985963	0.88356665	0.839763223	0.783950678	0.721484205	0.659908686	0.597561163	0.535371777	0.479852848	0.429876553	0.379320277	0.342055818	0.309506928	0.28380654	0.253631094	0.231499236	0.192165035	0.161316711	0.125119692	0.081728787	0.012621131	0	0	0	0	0	0	0	0	0	0	0	0	0
-0.21535193	-0.453756386	-0.612852556	-0.729564523	-0.811202199	-0.863730905	-0.891838999	-0.896859363	-0.88226583	-0.851210165	-0.796456288	-0.723958235	-0.629898299	-0.502265224	-0.348376928	-0.161346131	0	0	0	0	0	0	0	0	0	0	0	0	0	0	0	0	0	0	0	0	0	0	0	0	0	0	0	0	0	0	0	0	0	0
0	0	0	0	0	0	0	0	0	0	0	0	0	0	0	0	0	0	0	0.067443964	0.203320956	0.334024131	0.457305397	0.573120419	0.673587506	0.761495931	0.840055259	0.895728329	0.932329638	0.948667005	0.956449902	0.940002909	0.928937202	0.892229893	0.842089509	0.77335758	0.692481761	0.556003127	0.385898865	0.177654042	0	0	0	0	0	0	0	0	0	0
-0.323358163	-0.45885076	-0.578311709	-0.668862567	-0.744654892	-0.806989841	-0.859922257	-0.901238857	-0.931034339	-0.94810238	-0.95840417	-0.955583122	-0.944889696	-0.931587165	-0.911115775	-0.885083471	-0.856210838	-0.822129627	-0.765193513	-0.697226326	-0.609682494	-0.508175133	-0.396877134	-0.287359867	-0.180110727	-0.07900252	0	0	0	0	0	0	0	0	0	0	0	0	0	0.061305937	0.222660468	0.3433129	0.442873753	0.524002091	0.588697828	0.657877427	0.732232856	0.796510265	0.846640316	0.880467894
0	0	0	0	0	0	0	0	0	0	0	0	0	0	0	0	0	0	0	0	0	0	0	0	0	0	0	0	0	0	0	0	0	0	0	0	0	0	0	0	0	0	0	0	0	0	0	0	0.133258045	0.507398799
0.189029378	0.256164158	0.310985778	0.355274876	0.39306233	0.429218684	0.460386236	0.485882618	0.509651879	0.530634609	0.54864069	0.56405834	0.579805497	0.596305823	0.614298518	0.635671923	0.661067097	0.689369047	0.721203156	0.754345386	0.788008205	0.822031592	0.85465227	0.884736439	0.911829079	0.93597514	0.956751007	0.973220598	0.984637027	0.990808266	0.993549436	0.989779318	0.984648932	0.972066947	0.953885442	0.92817052	0.894343181	0.842804362	0.778905312	0.70094275	0.617858295	0.544189622	0.484529659	0.436151767	0.397480134	0.354332354	0.305964108	0.263005283	0.227681614	0.202366802
0	-0.075473752	-0.289523039	-0.45540393	-0.591303525	-0.707899811	-0.803421086	-0.875576682	-0.932021023	-0.970968057	-0.994201963	-0.999678123	-0.994864511	-0.980882402	-0.957836546	-0.928219145	-0.889806192	-0.839071953	-0.771214147	-0.683090649	-0.581711029	-0.479823173	-0.374841523	-0.269574247	-0.17428972	-0.087776025	0	0	0	0	0	0	0	0	0	0	0	0	0	0	0	0	0	0	0	0	0	0	0	0
0	0	0	0	0	0	0	0.021134862	0.072802044	0.117880958	0.149036724	0.174037407	0.19739641	0.212466287	0.227450023	0.244832641	0.257495308	0.263339858	0.284818022	0.29628736	0.321139043	0.368374381	0.426028354	0.478301017	0.538770563	0.599404016	0.651948052	0.713776462	0.773861899	0.830981432	0.882052527	0.926708197	0.959379336	0.978080306	0.982065513	0.968161448	0.932457011	0.873349138	0.797211021	0.701141017	0.596648838	0.511446086	0.444761681	0.391181966	0.348157654	0.296394527	0.234372338	0.177081918	0.126566911	0.087740094
0	0	0	0	0	0	0	0	0	0	0	0	0	0	0	0	0	0	0	0	0	0	0	0	0	0	0	0.123971206	0.289233469	0.421100196	0.549694398	0.635492789	0.749711315	0.810732386	0.857147148	0.885637346	0.937267946	0.921176815	0.888242278	0.835441757	0.774966009	0.68508321	0.614744983	0.558231485	0.512850563	0.45823691	0.392784201	0.332317218	0.278989785	0.237992993
-0.298114	-0.360844397	-0.418523727	-0.461445144	-0.497448491	-0.525716324	-0.549886745	-0.568702926	-0.580900884	-0.58596887	-0.588009306	-0.582622059	-0.572386218	-0.560842331	-0.54462874	-0.524326764	-0.501890939	-0.476130424	-0.434853751	-0.387049141	-0.326337087	-0.255761588	-0.178793777	-0.103593895	-0.029837251	0	0	0	0	0.025520146	0.079224709	0.12441153	0.18137813	0.226085732	0.271164768	0.317670205	0.382310114	0.442441112	0.511461075	0.590245981	0.672266436	0.731471161	0.780684726	0.820862069	0.852872056	0.886530908	0.922076102	0.95243995	0.975543478	0.990664685
0	0	0	0	0	0	0	0	0	0	0	0	0	0	0	0	0	0	0	0	0	0	0	0	0	0	0	0	0	0	0	0	0	0	0	0	0	0	0	0	0	0	0	0	0	0	0	0	-0.217014867	-0.660687185
0	0.042005177	0.076200593	0.104966999	0.129876921	0.15569227	0.1781881	0.197050682	0.216316558	0.23509084	0.252144818	0.268990336	0.287717193	0.307883566	0.331032377	0.358863635	0.391662407	0.428704814	0.473684515	0.522335021	0.575072519	0.630516572	0.686146951	0.738774592	0.787605745	0.832074668	0.872683557	0.906405388	0.933866468	0.954096608	0.971840537	0.980424224	0.991589286	0.991706156	0.986595096	0.974675781	0.960601224	0.927525447	0.884907229	0.831341673	0.773726767	0.718257478	0.673653244	0.637551613	0.608666574	0.575923569	0.538671888	0.505284547	0.47736479	0.456996636
0	0	0	0	0	0	0	0	0	0	0	0	0	0	0	0	-0.010954984	-0.074555419	-0.150398586	-0.233871037	-0.323166518	-0.414797012	-0.50572071	-0.592062527	-0.67090557	-0.742127783	-0.807601659	-0.85999781	-0.901753975	-0.931274497	-0.95730171	-0.968115263	-0.9850579	-0.984315158	-0.976304055	-0.958706202	-0.940410067	-0.892074548	-0.829562607	-0.750820803	-0.666186326	-0.582396032	-0.514851008	-0.460145712	-0.41638998	-0.36706357	-0.311231123	-0.261346061	-0.219868491	-0.189790048
0	0	0	0	0	0	0	0	0	0	0	0	0	0	0	0	0	0	0	0	0	0	0	0	0.230473305	0.438030456	0.628881819	0.760955144	0.851223257	0.895690892	0.928024346	0.90623357	0.91213804	0.862076614	0.792453036	0.695130757	0.599620248	0.397214922	0.141401777	0	0	0	0	0	0	0	0	0	0	0
-0.434021902	-0.600396516	-0.715052631	-0.802262968	-0.867060556	-0.916836207	-0.950435194	-0.968387379	-0.976105951	-0.974601862	-0.958631626	-0.932981817	-0.897193195	-0.844068129	-0.779128708	-0.699973161	-0.595781961	-0.46588286	-0.326645837	-0.158487706	0	0	0	0	0	0	0	0	0	0	0	0	0	0	0	0	0	0	0	0	0	0	0	0	0	0	0	0	0	0
0	0	0	0	0	-0.179733731	-0.424724854	-0.599700955	-0.689901089	-0.693775718	-0.648728489	-0.512896254	-0.307057639	-0.057925412	0	0	0	0	0	0	0	0	0	0	0	0	0	0	0	0	0	0	0	0	0	0	0	0	0	0	0	0	0	0	0	0	0	0	0	0
0	0	0	0	0	0	0	0	0	0	0	0	0	0	0	0	0	0	0	0	0	0	0	0	0	0	0.136114368	0.318254893	0.472688377	0.593448328	0.706693539	0.776730467	0.866648184	0.902920481	0.918867734	0.909091451	0.905590306	0.823170847	0.710159467	0.561707992	0.399855631	0.227946505	0.090983488	0	0	0	0	0	0	0
0.208710239	0.347090312	0.451169276	0.533982909	0.601268108	0.662383729	0.711725105	0.748809334	0.781121643	0.807707643	0.825631406	0.837984698	0.848018419	0.853015639	0.856608075	0.860341897	0.860777322	0.856403346	0.856311609	0.84871123	0.844905664	0.850825629	0.86076763	0.868218942	0.880713105	0.894547547	0.904451194	0.921607623	0.938841985	0.956227619	0.969424113	0.981525607	0.983521101	0.981264759	0.970687967	0.949722137	0.91136913	0.861326549	0.799271513	0.723337581	0.641788351	0.577552326	0.526467167	0.485242222	0.452209818	0.41383533	0.36920333	0.328672151	0.29396818	0.268036879
0	0	0	0	0	0	0	0	0	0	0	0	0	0	0	0	0	0	0	0	0	0	0	0	0	0	0	0	0	-0.015855489	-0.092215822	-0.158888733	-0.234020823	-0.292837339	-0.348066399	-0.400193339	-0.465824346	-0.522855796	-0.586536276	-0.65719542	-0.729607222	-0.782149159	-0.826945285	-0.863749316	-0.892980631	-0.921951536	-0.950553679	-0.973819769	-0.989648033	-0.998446626
-0.48180149	-0.577943894	-0.660737143	-0.724985209	-0.77926003	-0.82672012	-0.867388067	-0.899877744	-0.926318312	-0.945569035	-0.960304008	-0.967783622	-0.971996069	-0.975659091	-0.977032284	-0.977910211	-0.980020528	-0.981685728	-0.975013172	-0.964416191	-0.945180886	-0.919531282	-0.888496316	-0.856839754	-0.82424557	-0.79261441	-0.759906787	-0.729302856	-0.697617171	-0.666579319	-0.630963193	-0.596730161	-0.55289187	-0.512318053	-0.467262187	-0.415546335	-0.344730682	-0.264213155	-0.168296049	-0.055097348	0	0.010140707	0.088715417	0.152616063	0.203623283	0.259128245	0.319853758	0.372963044	0.415358554	0.444759356
-0.15309377	-0.259858102	-0.278747433	-0.28534755	-0.265872453	-0.224206966	-0.163310506	-0.089157307	-0.004332643	0	0	0	0	0	0	0	0	0	0	0	0	0	0	0	0	0	0	0	0	0	0	0	0	0	0	0	0	0	0	0	0	0	0	0	0	0	-0.099290716	-0.388321809	-0.615245623	-0.769598062
0	0	0	0	0	0	0	0	0	0	0	0	0	0	0	0	0	0	0	0	0	0	0	0	0	0	0	-0.035718446	-0.248517992	-0.403878522	-0.553160977	-0.631697829	-0.761028093	-0.809298908	-0.838373069	-0.842409018	-0.885052352	-0.8133193	-0.707713247	-0.563039803	-0.404568708	-0.203106717	-0.041443846	0	0	0	0	0	0	0
-0.010275982	-0.28000704	-0.492372776	-0.650117834	-0.773276496	-0.864619679	-0.933176992	-0.977159584	-0.996878377	-0.992943825	-0.969081996	-0.920300294	-0.849943955	-0.758050223	-0.642470852	-0.500756479	-0.325496368	-0.114069625	0	0	0	0	0	0	0	0	0	0	0	0	0	0	0	0	0	0	0	0	0	0	0	0	0	0	0	0	0	0	0	0
0.651449961	0.73181326	0.801705958	0.853929814	0.896875435	0.930514586	0.958352299	0.979181498	0.992317473	0.997346828	0.99783338	0.989869061	0.976003856	0.959040228	0.936187691	0.907789841	0.874687915	0.835614288	0.780059873	0.7149861	0.637178108	0.551597697	0.460945822	0.372403916	0.287946849	0.209464816	0.133264166	0.068096479	0.008566835	0	-0.033889714	-0.076703637	-0.134314784	-0.177399048	-0.221139495	-0.266511208	-0.332920034	-0.391239419	-0.457711259	-0.533150922	-0.611677853	-0.664739481	-0.708781389	-0.744723093	-0.773363775	-0.803582562	-0.835610863	-0.863038381	-0.884016798	-0.89783798
-0.822112946	-0.87621731	-0.912485613	-0.940173017	-0.960481527	-0.976111571	-0.986343861	-0.99145291	-0.993471689	-0.992781751	-0.987231884	-0.978838451	-0.967274133	-0.949753865	-0.928475343	-0.902574049	-0.86812204	-0.824963604	-0.779767795	-0.724970303	-0.671795576	-0.626486372	-0.586170373	-0.546887027	-0.516444094	-0.491513484	-0.467321357	-0.45636661	-0.452325761	-0.455794527	-0.459311941	-0.471008258	-0.473457419	-0.482642986	-0.49093554	-0.498704236	-0.498174896	-0.509520495	-0.524162742	-0.542389496	-0.561415438	-0.587496654	-0.609385871	-0.62729948	-0.641554549	-0.65621404	-0.671322967	-0.684011574	-0.693316062	-0.699114278
-0.503190983	-0.627992012	-0.721093665	-0.792554536	-0.848532401	-0.894220246	-0.928881372	-0.952186052	-0.9678829	-0.975960658	-0.974881019	-0.965939071	-0.950661693	-0.926588763	-0.895801011	-0.857924404	-0.808311995	-0.745897357	-0.675668143	-0.589557776	-0.500886108	-0.419740782	-0.342771603	-0.267120239	-0.203696574	-0.14884673	-0.094711487	-0.060827453	-0.03652928	-0.023639714	-0.008540872	-0.006309067	0	0	0	0	0	0	0	0	0	0	0	0	0	0	0	0	0	0
0.349638476	0.500479415	0.611820628	0.699615747	0.769736886	0.831623923	0.880271017	0.915375248	0.944388331	0.966700868	0.978760932	0.984162383	0.985575152	0.979244631	0.969369078	0.956783721	0.936398813	0.906796595	0.879001803	0.839057304	0.802721901	0.778732738	0.760754671	0.741336345	0.731331853	0.72580958	0.717469628	0.72317268	0.733065756	0.747663098	0.758624503	0.773718622	0.774450843	0.775969662	0.769917891	0.754713518	0.719267561	0.680948424	0.633991038	0.576945126	0.51547258	0.473658401	0.440976516	0.414726974	0.393644811	0.368205992	0.337651852	0.309390779	0.284415584	0.26517864
0	0	0	0	0	0	0	0	0	0	0	0	0	0	0	0	0	0	0	0	0	0	0	0	0	0	0	0	0	0	0	0	0	0	0	0	0	0	0	0	0	0	0	0	0	0	0.286528598	0.580805457	0.786561264	0.906109756
0	0	0	0	0	0	0	0	0	0	0	0	0	0	0	0	0	0	0	0	0	0	0	-0.046950902	-0.185338952	-0.31318612	-0.432988059	-0.536008022	-0.625861219	-0.698902927	-0.769942309	-0.819119073	-0.881551633	-0.916059921	-0.942029222	-0.957606996	-0.983328843	-0.973709235	-0.954842976	-0.925035368	-0.890886477	-0.842981332	-0.805698673	-0.775789222	-0.751753577	-0.722480751	-0.687056046	-0.654153178	-0.624872953	-0.602174605
0	0	0	0	0	0.024429004	0.39800814	0.663867918	0.826746606	0.88392356	0.86286665	0.731588039	0.517268413	0.235550696	0	0	0	0	0	0	0	0	0	0	0	0	0	0	0	0	0	0	0	0	0	0	0	0	0	0	0	0	0	0	0	0	0	0	0	0
0	0	0	0	0	0	0	0	0	0	0	0	0	0	0	0	0	0	0	0	0	0	0	0	0	0	0	0	0	0	0	0	0	0	0	0	0	0	0	0.11146546	0.260506392	0.391207702	0.499026069	0.586875875	0.656934488	0.73190376	0.812543169	0.882288014	0.93673798	0.973525994
0	0	0	0	0	0	0	0	0	0	0	0	0	0	0	0	0	0	0	0	0	0	0	0	0	0	0	0.005367128	0.19515391	0.347598346	0.497577006	0.599655156	0.735934807	0.812502589	0.87417976	0.91783526	0.992182365	0.993743989	0.980400562	0.949277795	0.911175738	0.834522152	0.775308066	0.727902671	0.689767976	0.642573023	0.584728274	0.530627607	0.481931113	0.443787797
0	0	0	0	0.085533285	0.22074159	0.326438524	0.402603008	0.468673847	0.52328285	0.555190268	0.575999316	0.590976406	0.588977073	0.582389405	0.573297295	0.548608735	0.50552572	0.47856482	0.428143422	0.395368317	0.39849123	0.419757743	0.435692063	0.471776512	0.514520669	0.548295254	0.608798123	0.675188523	0.746765074	0.810867158	0.876800567	0.917024243	0.948360325	0.960655112	0.950397606	0.903213404	0.841095203	0.761487782	0.661128387	0.551226392	0.473973896	0.415062684	0.368071008	0.33020086	0.282022508	0.22171607	0.164679106	0.11240933	0.070812293
-0.70953423	-0.787889083	-0.843311683	-0.886418658	-0.919663055	-0.947503053	-0.968039053	-0.981365816	-0.99093838	-0.9968338	-0.996627349	-0.992667546	-0.985497751	-0.972220506	-0.955474391	-0.934929992	-0.906561921	-0.869865499	-0.832361052	-0.785109285	-0.739959472	-0.703488545	-0.672007287	-0.640791456	-0.618049324	-0.600193021	-0.582016979	-0.576510112	-0.576725249	-0.583197081	-0.588668116	-0.60066989	-0.602531363	-0.60902231	-0.612772998	-0.613575928	-0.603192198	-0.599770914	-0.59605891	-0.591832749	-0.586872996	-0.592115321	-0.597201177	-0.601504589	-0.604874015	-0.607269671	-0.608505287	-0.60880282	-0.607811385	-0.606148447
-0.485094325	-0.55395933	-0.583248057	-0.604242023	-0.612746534	-0.613190016	-0.604142617	-0.587681742	-0.56728143	-0.545220956	-0.51300171	-0.478731773	-0.437601614	-0.379062637	-0.310882028	-0.228641429	-0.119147527	0	0	0	0	0	0	0	0	0	0	0	0	0	0	0	0	0	0	0	0	0	0	0	-0.057493767	-0.22802611	-0.369106855	-0.484143477	-0.575849857	-0.673340814	-0.777492016	-0.86716206	-0.936516899	-0.982846957
0	0	0	0	0	0	0	0	0	0	0	0	0	0	0	0	0	0	0	0	0	0	0	0	0	0	0	0	0	0	0	0	0	0	0	0	0	0	0	0.140940407	0.289276374	0.412423581	0.515792499	0.600390226	0.667709148	0.736914565	0.808214753	0.86807709	0.911947388	0.939262916
0.520430218	0.580087028	0.624413962	0.66000336	0.688977962	0.715845245	0.737591052	0.754059053	0.76891212	0.78169357	0.790769011	0.797883052	0.804457506	0.809054799	0.813590471	0.818841162	0.823217763	0.826079832	0.832446816	0.836283982	0.842924896	0.854629428	0.868495218	0.8809169	0.895110776	0.909248203	0.921229301	0.935330156	0.948713429	0.961162539	0.971767706	0.980586819	0.985990616	0.987845376	0.985678073	0.978525813	0.964805506	0.944131893	0.918010208	0.885568637	0.850557038	0.821785133	0.798996561	0.780626723	0.765899497	0.74863659	0.728401518	0.70994207	0.694010223	0.682012241
0	-0.016179795	-0.235931843	-0.407903495	-0.546533332	-0.667264186	-0.763614482	-0.834298664	-0.891171035	-0.932821785	-0.955787841	-0.963457576	-0.961978469	-0.947320656	-0.924481001	-0.895379558	-0.852958507	-0.794109418	-0.729891166	-0.642488413	-0.553720925	-0.479430347	-0.411091445	-0.341094464	-0.286772574	-0.241728693	-0.192833733	-0.170052551	-0.155397294	-0.151161426	-0.138990535	-0.137483564	-0.105911146	-0.081573865	-0.044057619	0	0	0	0	0	0	0	0	0	0	0	0	0	0	0
0	0	0	0	0	-0.071052726	-0.400192637	-0.607019351	-0.745586479	-0.818702795	-0.78622855	-0.686420397	-0.525755758	-0.254286381	0	0	0	0	0	0	0	0	0	0	0	0	0	0	0	0	0	0	0	0	0	0	0	0	0	0	0	0	0	0	0	0	0	0	0	0
-0.623162399	-0.712502743	-0.782509521	-0.836154399	-0.87915217	-0.914580184	-0.94259731	-0.962627253	-0.976767901	-0.984757497	-0.986825764	-0.982562157	-0.973771918	-0.96012937	-0.941943828	-0.919390349	-0.890615483	-0.854623729	-0.810957277	-0.757449973	-0.699337136	-0.642664069	-0.586365386	-0.530915083	-0.481886247	-0.438095096	-0.394804509	-0.363403075	-0.337334465	-0.318209264	-0.296789327	-0.283536424	-0.257493713	-0.239991928	-0.220004182	-0.196751161	-0.156495778	-0.122035518	-0.082303806	-0.036610922	0	0	0	0	0	0	0	0	0	0
-0.605737155	-0.692797865	-0.760175046	-0.81307677	-0.85614171	-0.894124472	-0.924904353	-0.947991849	-0.967052223	-0.981521897	-0.990626659	-0.995147319	-0.99724855	-0.996103684	-0.992998248	-0.988775635	-0.981828432	-0.971130338	-0.959187268	-0.94138962	-0.922909255	-0.907830577	-0.893795028	-0.878944783	-0.867576884	-0.858173015	-0.847258455	-0.842418408	-0.838849491	-0.83718597	-0.832804136	-0.83024185	-0.819430124	-0.809526177	-0.795270866	-0.775421609	-0.742368171	-0.705191853	-0.660299816	-0.606583681	-0.549401816	-0.506284268	-0.471627015	-0.443579385	-0.421137139	-0.395673499	-0.366678484	-0.340677673	-0.318913953	-0.303020975
0	0	0	0	0	0	0	0	0	0	0	0	0	0	0	0	0	0	0	0	0	0	0	0	0	0	-0.188758552	-0.456852173	-0.627008213	-0.698186001	-0.696940331	-0.573661864	-0.409622146	-0.108380289	0	0	0	0	0	0	0	0	0	0	0	0	0	0	0	0
-0.290082446	-0.276991478	-0.248792514	-0.225354184	-0.199959728	-0.172663551	-0.143618917	-0.114752095	-0.086191228	-0.060009696	-0.030277527	-0.002656166	0	0	0	0	0	0	0	0	0	0	0	0	0	0	0	0	0	0	0	0	0	0	0	0	0	0	0	0	-0.098963958	-0.256135413	-0.385491749	-0.490828185	-0.5748565	-0.665247981	-0.763000699	-0.847848474	-0.91456804	-0.96003425
0.070222632	0.135459289	0.190292742	0.234762369	0.273260001	0.310572226	0.343292025	0.37059517	0.396366596	0.419376886	0.439913906	0.457919069	0.476687707	0.497266159	0.519975467	0.547029197	0.579860537	0.617252881	0.658368352	0.702372778	0.746279117	0.78892196	0.828990514	0.866183235	0.898644331	0.92708214	0.951799053	0.969760389	0.981150897	0.985737028	0.986512777	0.979065686	0.971399053	0.954850908	0.932377789	0.901788619	0.863309825	0.803710547	0.729881505	0.639900933	0.544135227	0.458025309	0.388119479	0.331396913	0.286069145	0.23577136	0.17968205	0.130027884	0.089449517	0.060562053
0	0	0	0	-0.253718553	-0.510115366	-0.701453577	-0.828099326	-0.920966052	-0.980232815	-0.985662884	-0.956872728	-0.900010798	-0.790945148	-0.652062582	-0.481350786	-0.244870083	0	0	0	0	0	0	0	0	0	0	0	0	0	0	0	0	0	0	0	0	0	0	0	0	0	0	0	0	0	0	0	0	0
0.503275746	0.61907193	0.708810479	0.778458775	0.834622061	0.8825738	0.920872675	0.948863777	0.970451702	0.985117247	0.992306781	0.99246584	0.988123353	0.978328115	0.964303973	0.946684055	0.923018089	0.892006261	0.855584833	0.808780152	0.758964029	0.712879456	0.6680728	0.623251364	0.585140488	0.551776393	0.517691198	0.495560585	0.477839769	0.465936299	0.450816999	0.442201463	0.41985839	0.403499122	0.382608412	0.355894061	0.309630833	0.264597651	0.211359624	0.148764465	0.082418641	0.037068822	0.000570409	0	0	0	0	0	0	0
-0.421053332	-0.504319311	-0.578900037	-0.635089598	-0.682193949	-0.720379081	-0.752917535	-0.778334385	-0.796104386	-0.805494023	-0.810800254	-0.807434105	-0.798718984	-0.788426472	-0.773167063	-0.753880618	-0.732604228	-0.707831387	-0.666817869	-0.618494162	-0.556375098	-0.484043527	-0.404781065	-0.327009285	-0.250687729	-0.1786952	-0.108297099	-0.045301948	0	0	0	0	0	0.011647895	0.063447526	0.118231807	0.194594712	0.268796117	0.354773946	0.453781655	0.557213156	0.63381597	0.697185099	0.748855157	0.790046494	0.833842529	0.880637769	0.920930786	0.952101871	0.972930069
0	0	0	0	0	0	0	0	0	0	0	0	0	0	0	0	0	0	0	0	0	0	0	0	0	0	0	0	0	0	0	0	0	0	0	0	0	0	0	0	0	0.128134908	0.280946849	0.405424265	0.504705614	0.611195574	0.72601638	0.825483736	0.903390605	0.956231686
0	0	0	0	0	0.029264616	0.106144548	0.164087416	0.216236363	0.261036243	0.292390962	0.31678053	0.33910214	0.353907137	0.368263999	0.384804811	0.397481926	0.404060221	0.423255409	0.432784123	0.452744034	0.491623167	0.538806568	0.580951763	0.630174102	0.679615781	0.721473458	0.771901212	0.820380985	0.866128694	0.905473123	0.939079173	0.960094956	0.968904749	0.963469291	0.940465631	0.89405425	0.824192276	0.73573803	0.625675852	0.506738779	0.409786518	0.3331894	0.271486717	0.22200256	0.163676876	0.094983853	0.032146965	0	0
0	0	0	0	0	0	0	0	0	0	0	0	0	0	0	0	0	0	0	0	0	0	0	0	0	0	0	0	0	0	0	0	0	0	0	0	0	0	0	0	0	0	-0.08772379	-0.252493978	-0.383865157	-0.523862962	-0.673804431	-0.803117762	-0.903484714	-0.9708182
0	-0.017730677	-0.218942089	-0.377538843	-0.508059126	-0.624812843	-0.720964092	-0.794734241	-0.857212826	-0.906270355	-0.94053029	-0.961491945	-0.97656513	-0.984633974	-0.988738897	-0.992266193	-0.992278884	-0.985465764	-0.976429184	-0.954187775	-0.929119079	-0.910796045	-0.892994484	-0.871695875	-0.856307724	-0.843766136	-0.825561076	-0.818908458	-0.811878972	-0.806113542	-0.791264283	-0.7768538	-0.741145433	-0.703587017	-0.651947232	-0.581836486	-0.473355586	-0.343016037	-0.184860339	0	0	0	0	0	0	0	0	0	0	0
0	0	0	0	0	0	0.009450352	0.041195746	0.072128064	0.100738331	0.126881441	0.151045895	0.177062115	0.205866537	0.238267332	0.277040871	0.323909175	0.377507081	0.438275047	0.504163796	0.571784741	0.638897337	0.703447365	0.764016476	0.817914074	0.865781561	0.908566688	0.941062319	0.964322202	0.977625058	0.986496261	0.983215982	0.981863611	0.967028122	0.944736952	0.912337077	0.872993334	0.8054785	0.720996292	0.617214104	0.506502964	0.404345149	0.321549454	0.254397277	0.200723501	0.140941033	0.074035936	0.01467434	0	0
-0.663267837	-0.749304728	-0.814822381	-0.864894444	-0.90437221	-0.936350551	-0.960898605	-0.977655847	-0.988760602	-0.994158222	-0.993412942	-0.986763968	-0.97546222	-0.958403394	-0.936453611	-0.909417412	-0.874594024	-0.831172648	-0.780710845	-0.719311337	-0.654595009	-0.593353348	-0.533948845	-0.475656156	-0.425353438	-0.381091216	-0.337606954	-0.307940445	-0.284898752	-0.269984165	-0.253358957	-0.24611612	-0.225745126	-0.214680727	-0.201569595	-0.185968917	-0.154372977	-0.131806074	-0.106446611	-0.077890888	-0.047832945	-0.034670911	-0.0242285	-0.015807064	-0.009057054	-0.001174009	0	0	0	0
-0.846491776	-0.89665038	-0.935483908	-0.961486467	-0.979497528	-0.986529826	-0.988911759	-0.986407625	-0.975837666	-0.958211593	-0.935471777	-0.905029695	-0.866039039	-0.818564422	-0.760873066	-0.690639711	-0.604904668	-0.503486342	-0.380846355	-0.240060775	-0.08771187	0	0	0.060133879	0.194083891	0.314828238	0.429261866	0.518081813	0.590712137	0.643705589	0.695895824	0.724072824	0.772423528	0.793630878	0.810322509	0.821126706	0.85032248	0.843807484	0.829640154	0.806599832	0.780555112	0.734185653	0.697061505	0.667049042	0.643022182	0.615520098	0.583952517	0.555508245	0.531490249	0.513792888
-0.602289951	-0.724783708	-0.80247688	-0.847321308	-0.867334178	-0.850891778	-0.819961637	-0.775768311	-0.706516867	-0.617740371	-0.510550785	-0.381429932	-0.221893546	-0.025482153	0	0	0	0	0	0	0	0	0	0	0	0	0	0	0	0	0.114848179	0.159534941	0.275660718	0.290103756	0.283621496	0.248076212	0.264412889	0.125737691	0	0	0	0	0	0	0	0	0	0	0	0
-0.233804209	-0.411565561	-0.551395975	-0.659759347	-0.747644269	-0.822637197	-0.883099353	-0.92781656	-0.96231618	-0.985671447	-0.997900587	-0.998802314	-0.992656043	-0.978897185	-0.958627594	-0.933036005	-0.899228383	-0.855074478	-0.800924131	-0.731480938	-0.655482997	-0.582707238	-0.510279421	-0.43788971	-0.374604796	-0.318293183	-0.261011258	-0.220915239	-0.18695485	-0.16154088	-0.130797914	-0.109854211	-0.06773506	-0.035325215	0	0	0	0	0	0	0	0	0	0	0	0	0	0	0	0
-0.044599614	-0.159497662	-0.245377906	-0.314393484	-0.37078431	-0.423256333	-0.465948037	-0.498505932	-0.528008283	-0.55350891	-0.572010526	-0.586735451	-0.600574076	-0.610963128	-0.621465965	-0.633704877	-0.644884995	-0.653729085	-0.669443697	-0.680829896	-0.697433862	-0.723270603	-0.752876572	-0.779560225	-0.809049335	-0.838037827	-0.862719418	-0.89062084	-0.916581503	-0.940165172	-0.960039439	-0.975829332	-0.985418704	-0.987606498	-0.981881941	-0.966286609	-0.938052678	-0.895109192	-0.840936902	-0.773767776	-0.70138009	-0.641159098	-0.593321319	-0.554728765	-0.523800955	-0.487781415	-0.44579647	-0.407620266	-0.374858837	-0.350324381
0.568946394	0.66998453	0.753224385	0.815420253	0.865333052	0.903772228	0.934248115	0.955712842	0.968078189	0.971183326	0.967688603	0.954505779	0.933844299	0.907250802	0.872828685	0.830380265	0.778917219	0.717168742	0.637433209	0.543522842	0.437352088	0.326832083	0.213543335	0.103078291	0.001046544	0	0	0	0	0	0	0	0	0	0	0	0	0	0	0	0	-0.000170555	-0.030171983	-0.054657638	-0.074168575	-0.094738652	-0.116522581	-0.135166864	-0.149410537	-0.158780815
0.393384384	0.478754534	0.550364047	0.607007288	0.655068848	0.699001254	0.736741262	0.767240516	0.79390898	0.815578075	0.833331925	0.846177888	0.857723421	0.869446781	0.881026555	0.894436107	0.910830919	0.928761048	0.945068245	0.960339855	0.972018824	0.981055191	0.986812013	0.990729849	0.992432942	0.992791714	0.990589361	0.986770561	0.97938926	0.969116368	0.954650709	0.936851348	0.913794106	0.887669333	0.856052843	0.816766022	0.763754073	0.695494818	0.612645009	0.513302041	0.408044247	0.319227734	0.246911569	0.188187871	0.14127881	0.089571146	0.032278205	0	0	0
0.684152841	0.777172541	0.83692386	0.883574002	0.91770607	0.945705489	0.964160063	0.973795067	0.979711433	0.982470936	0.976824598	0.967936299	0.955147873	0.932442052	0.905049553	0.871753473	0.825103137	0.764921281	0.707312759	0.635230868	0.570517456	0.523174452	0.486460117	0.450293436	0.4285069	0.414264666	0.39973667	0.405170037	0.420307776	0.445266224	0.470344417	0.505291104	0.527439161	0.555381829	0.580347297	0.602821224	0.614489783	0.640894687	0.672789002	0.710516448	0.749362351	0.795585718	0.834807521	0.866993795	0.892572234	0.918209509	0.943863602	0.964946588	0.979652335	0.988164707
0.849455708	0.898781091	0.928705267	0.951368557	0.966766131	0.977637639	0.983108637	0.983750222	0.981666946	0.977518725	0.968233413	0.956730068	0.941926847	0.919972465	0.8938357	0.862156696	0.819862702	0.767051792	0.713180219	0.648298182	0.586862164	0.536085853	0.492302579	0.449884459	0.418382108	0.393423599	0.369551078	0.361425173	0.361899101	0.371402715	0.381750506	0.401818225	0.412278725	0.430385099	0.448176689	0.466476298	0.47795057	0.505544383	0.539789243	0.581358326	0.624943421	0.67311962	0.713216022	0.74596067	0.772044817	0.799393438	0.828185473	0.85272827	0.871318613	0.883415999
0	0	0	0	0	0	0	0	0	0	0	0	0	0	0	0	0	0	0	0	0	0	0	0	0	0	0	0	0	0	0	0	0	0	0	0	0	0	0	0	-0.088682518	-0.253303393	-0.389490819	-0.500536868	-0.589062219	-0.683175909	-0.783724041	-0.870294834	-0.937257116	-0.981992631
0	0	0	0	0	0	0	0	0	0	0	0	0	0	0	0	0	0	0	0	0	0	0	0	0	0	0	0	0	0	0	0	0	0	0	0	0	0	0	0	0	0	-0.138680929	-0.291599742	-0.412750913	-0.526922078	-0.632577615	-0.714097936	-0.762092979	-0.781820849
-0.450286473	-0.57429918	-0.676912241	-0.755494752	-0.820051351	-0.873931973	-0.918317064	-0.951854919	-0.97661543	-0.991797863	-0.999827922	-0.998031043	-0.990107896	-0.977919352	-0.960033666	-0.937466899	-0.910071749	-0.876082451	-0.828481963	-0.769990309	-0.700841692	-0.627372937	-0.550192092	-0.473915587	-0.402536719	-0.336729803	-0.271456296	-0.218021901	-0.169205047	-0.127674696	-0.081757085	-0.045026696	0	0	0	0	0	0	0	0	0	0	0	0	0	0	0	0	0	0
0	0	0	0	0	0	0	0	0	0	0	0	0	0	0	0	0	-0.08999326	-0.194475121	-0.303705731	-0.410210548	-0.512823374	-0.607495572	-0.694019347	-0.768793145	-0.833692735	-0.887824399	-0.926442971	-0.947592901	-0.951309671	-0.942704673	-0.913023649	-0.877476591	-0.819264162	-0.742530888	-0.640417499	-0.507738331	-0.314519757	-0.076550078	0	0	0	0	0	0	0	0	0	0	0
0	0	0	0	0	0	0	0	0	0	0	0	0	0	0	0	0	0	0	0	0	0	0	0	0	0	0	0	0	0	0	0	0	0	0	0	0	0	0	0	0.154036588	0.300481629	0.422639256	0.522455805	0.601946754	0.684861035	0.771664759	0.845371792	0.900742115	0.936388529
0.074927761	0.077107283	0.072704619	0.070960217	0.068926199	0.069722988	0.069625991	0.069224433	0.071372772	0.076087291	0.080169425	0.087039103	0.096133671	0.104658182	0.115578275	0.129017068	0.142919815	0.157549485	0.182511705	0.209310926	0.244707128	0.288508867	0.337102978	0.383926996	0.43118714	0.476243389	0.518972083	0.559464604	0.597787808	0.632412507	0.66749907	0.697136171	0.730921094	0.756191237	0.779298613	0.800255876	0.826954471	0.847418807	0.869546827	0.89330653	0.917321638	0.932865574	0.946447972	0.957674008	0.966564222	0.974869994	0.982465338	0.988264888	0.991571275	0.992814007
-0.435164746	-0.532112348	-0.599916276	-0.639121005	-0.65899295	-0.647897683	-0.62613532	-0.594045739	-0.54005504	-0.468352857	-0.38283371	-0.27754622	-0.146663122	0	0	0	0	0	0	0	0	0	0	0	0	0	0	0.20902676	0.419932533	0.566773411	0.70751905	0.770529244	0.892770083	0.928831354	0.947032658	0.941225946	0.981501745	0.897243952	0.776015301	0.61239391	0.434304894	0.207314017	0.024087416	0	0	0	0	0	0	0
0	0	0	0	0	0	0	0	0	0	0	0	0	0.027447987	0.062672413	0.105064735	0.156239363	0.21522839	0.284189493	0.360284774	0.440453349	0.521292886	0.600558998	0.675731297	0.74351917	0.804310057	0.859992203	0.903342228	0.936781318	0.959035483	0.977871795	0.982964746	0.993358657	0.988192979	0.976464445	0.955949336	0.933923658	0.884060074	0.820311704	0.740716957	0.655434382	0.572287236	0.505067295	0.450583834	0.40702187	0.358229337	0.303333102	0.254465879	0.214113182	0.185062743
0.725624983	0.792642691	0.844994826	0.884871906	0.916614795	0.942252349	0.96228004	0.976284646	0.98558125	0.99005826	0.989952806	0.984857174	0.975977271	0.963028257	0.946165405	0.925345923	0.898997393	0.86640658	0.827047309	0.779430012	0.727886752	0.677418599	0.62735374	0.578254145	0.534738904	0.495851671	0.457730144	0.429854115	0.406891691	0.390203379	0.371956991	0.361134026	0.339863842	0.326445738	0.311549406	0.294722758	0.26462674	0.241109045	0.214447981	0.184243011	0.152559792	0.135375926	0.121441754	0.11013879	0.101105094	0.091054915	0.079819745	0.069858192	0.06169354	0.055862672
-0.714653352	-0.789745847	-0.844236883	-0.88592923	-0.91801703	-0.943695039	-0.962499277	-0.974387988	-0.981678849	-0.984532082	-0.981508623	-0.973879144	-0.962157385	-0.94423072	-0.921792702	-0.894308182	-0.85823214	-0.813044354	-0.763309505	-0.70275313	-0.641485767	-0.586403444	-0.535020595	-0.484704673	-0.443272716	-0.407875514	-0.373190631	-0.352731798	-0.339333739	-0.334073073	-0.327899177	-0.330829407	-0.321980894	-0.321356774	-0.319060904	-0.315030406	-0.298154539	-0.291996671	-0.285986204	-0.28003987	-0.273662665	-0.279908917	-0.285509384	-0.290166417	-0.293843575	-0.297066832	-0.29974501	-0.301607799	-0.302342335	-0.302254507
0.766610194	0.875187036	0.898340466	0.907224827	0.889715236	0.848054661	0.787319379	0.713193568	0.62673524	0.535406914	0.420484491	0.299085939	0.155402552	0	0	0	0	0	0	0	0	0	0	0	0	0	0	0	0	0	0	0	0	0	0	0	0	0	0	0	0	0	0	0	0	0	0.186216511	0.474185683	0.700959909	0.855762685
0	0.190338554	0.37153892	0.511735432	0.62693252	0.725537478	0.806702692	0.868333739	0.916347331	0.949165206	0.969059842	0.973512512	0.969073489	0.957443945	0.938009737	0.912983288	0.881183674	0.839550426	0.781716037	0.707123486	0.619566345	0.529409227	0.435305273	0.34113735	0.254588753	0.175383221	0.094997907	0.03199574	0	0	0	0	0	0	0	0	0	0	0	0	0	0	0	0	0	0	0	0	0	0
0.46057027	0.56051948	0.624264684	0.674555556	0.711597838	0.74298312	0.764103298	0.775778623	0.784164202	0.789748083	0.786441287	0.78031532	0.770801688	0.751179374	0.727506843	0.698732454	0.656879254	0.601742208	0.551957066	0.488073548	0.433738903	0.399012517	0.376071391	0.353060001	0.344462019	0.342735306	0.339895888	0.356372999	0.38174746	0.415756411	0.449724452	0.49185651	0.521924462	0.555228423	0.584559392	0.610258117	0.625753587	0.653260478	0.68573632	0.723385919	0.761821231	0.806443557	0.844627004	0.876026383	0.90095412	0.925446323	0.949371285	0.968672735	0.981533764	0.988431458
-0.697085459	-0.770544744	-0.824212941	-0.866281022	-0.899526234	-0.928298283	-0.950511743	-0.966078248	-0.978397106	-0.987295867	-0.99097194	-0.991209337	-0.989061278	-0.982495159	-0.973598148	-0.962530249	-0.946443528	-0.924711222	-0.902937959	-0.874083347	-0.846755654	-0.825869573	-0.80833803	-0.790489549	-0.778354984	-0.769297298	-0.759312396	-0.757962639	-0.759860375	-0.765395644	-0.76942444	-0.777055845	-0.776686043	-0.778344384	-0.776767967	-0.771380515	-0.755707689	-0.741544905	-0.724446873	-0.703876278	-0.681636722	-0.669278168	-0.659882375	-0.652394118	-0.646356809	-0.638626465	-0.628903807	-0.619685366	-0.611204191	-0.604431786
0	0	0	0	0	0	0	0	0	0	0	0	0	0	0	0	0	0	0	0	0	0	0	0	0	0	0	0	0	0	0	0	0	0	0	0	0	0	0	0	0	0.152529951	0.303552666	0.426580984	0.524703275	0.629886529	0.743228189	0.841373912	0.918181818	0.970225903
0	0	0	0	0	0	0	0	0	0	0	0	0	0	0	0	0	0	0	0	0	0	0	0	0	0	0.294134893	0.551657569	0.741681912	0.856491589	0.950124404	0.953000323	0.996912569	0.942157995	0.849396448	0.704602499	0.557320879	0.229246437	0	0	0	0	0	0	0	0	0	0	0	0
0	0	0	0	0	0	0	0	0	0	0	0	0	0	0	0	0	0	0	0	0	0	0	0	0	0	0	-0.022879265	-0.168633679	-0.298232242	-0.425667196	-0.529632106	-0.643397552	-0.721383721	-0.785257645	-0.833049982	-0.889085896	-0.907782075	-0.919776937	-0.923171426	-0.922066249	-0.904143001	-0.893387941	-0.885469013	-0.878823143	-0.865306563	-0.843667847	-0.820870469	-0.79659471	-0.774936308
-0.14051402	-0.258192709	-0.364802015	-0.446793285	-0.516975353	-0.57750391	-0.630414244	-0.673481769	-0.707741408	-0.731563581	-0.75060351	-0.759035086	-0.762598713	-0.766939041	-0.767769633	-0.767634814	-0.770708936	-0.774625236	-0.762543693	-0.746232861	-0.71362315	-0.666521854	-0.608716017	-0.550737369	-0.489439817	-0.429398732	-0.368908581	-0.309630657	-0.248536601	-0.188603118	-0.122239442	-0.058763898	0	0	0	0	0	0	0	0.003473472	0.18066012	0.323549007	0.44109257	0.536797576	0.613147529	0.695371345	0.784392864	0.861720213	0.922618025	0.964191022
-0.667972397	-0.777390431	-0.842837158	-0.8918535	-0.924337829	-0.945824098	-0.955132904	-0.953631732	-0.945485356	-0.932396512	-0.90748052	-0.877202422	-0.838700131	-0.783098655	-0.717000671	-0.636911973	-0.530913041	-0.399337718	-0.263404996	-0.100760447	0	0	0	0	0	0	0	0	0	0	0	0	0	0	0	0	0	0	0	0	0	-0.08779256	-0.188979309	-0.271553591	-0.337354981	-0.40679845	-0.480418678	-0.543474315	-0.591720779	-0.623521224
-0.388664608	-0.507853785	-0.603459287	-0.678646795	-0.740945007	-0.796567486	-0.842842737	-0.878756969	-0.909060742	-0.932647831	-0.949647447	-0.959971912	-0.967424518	-0.972278827	-0.975261768	-0.978141199	-0.98031493	-0.980120708	-0.977375229	-0.969036612	-0.957660545	-0.947205784	-0.935564794	-0.922352729	-0.910845077	-0.900396081	-0.887434542	-0.878842281	-0.869525474	-0.860472761	-0.84684116	-0.833268952	-0.809668374	-0.785690689	-0.755218756	-0.716029963	-0.657975306	-0.588594455	-0.504741993	-0.404459986	-0.298052772	-0.212868023	-0.14383089	-0.087838234	-0.043083899	0	0	0	0	0
0.908995585	0.958860785	0.977359551	0.987644016	0.987024223	0.975511452	0.956410947	0.93153245	0.9004342	0.865837338	0.822059395	0.77408401	0.716494474	0.640841243	0.552100015	0.444889993	0.307146577	0.1401397	0	0	0	0	0	0	0	0	0	0	0	0	0	0	0	0	0	0	0	0	0	0	0	0	0	0	0.035728179	0.143727761	0.261104584	0.363318622	0.444220376	0.49977514
0	0.009078486	0.042124436	0.070090012	0.094076559	0.119129601	0.140704046	0.158601912	0.177119816	0.195434414	0.211835146	0.228325381	0.246775286	0.266246459	0.288713124	0.315755887	0.347179605	0.382335074	0.426371544	0.473724645	0.526238709	0.582849462	0.640541082	0.695194602	0.746711506	0.794036554	0.83742383	0.874563897	0.905790227	0.929993156	0.951926726	0.964795984	0.980307698	0.984473559	0.983370507	0.975529443	0.966146938	0.938484966	0.902227518	0.856060607	0.806155579	0.757334279	0.718271648	0.686697336	0.661418029	0.632442068	0.599140992	0.569112249	0.543722088	0.524987961
0	0	0	0	0	0	0	0	0	0	0	0	0	0	0	0	0	0	0	0	0	0	-0.029795822	-0.226440263	-0.41359241	-0.583846715	-0.71419355	-0.837192119	-0.919457734	-0.962904378	-0.958773486	-0.903621495	-0.789678315	-0.611328429	-0.356299849	0	0	0	0	0	0	0	0	0	0	0	0	0	0	0
-0.346707696	-0.500404694	-0.621700995	-0.715324898	-0.791105936	-0.85506547	-0.906477505	-0.944256049	-0.972683693	-0.991037243	-0.999681726	-0.998040504	-0.989727989	-0.974468186	-0.952875335	-0.925801931	-0.890754166	-0.845896059	-0.790492934	-0.720852192	-0.644315726	-0.569808263	-0.495287515	-0.421271637	-0.355828482	-0.297285168	-0.238482173	-0.196020374	-0.159933815	-0.132591957	-0.100750378	-0.079115627	-0.037964533	-0.007358939	0	0	0	0	0	0	0	0	0	0	0	0	0	0	0	0
0	0	0	0	0	0	0	0	0	0	0	0	0	0	0	0	0	0	0	0	0	0	0	0	0	0	0	0	0	0	0	0	0	-0.131938487	-0.249896028	-0.340348352	-0.395432559	-0.453391014	-0.513424733	-0.573682152	-0.629631024	-0.703907774	-0.772942339	-0.830817286	-0.876334638	-0.912706911	-0.938156095	-0.952305064	-0.950875212	-0.939784418
0	0	0	0	0	0	0	0	0	0	0	0	0	0	0	0	0	0	0	0	0	0	0	0	0	0	0	0	0	0	0	0	0	0	0	0	0	0	0	0	0	0	0	0	0	0	-0.244177357	-0.562132253	-0.798607189	-0.948838498
-0.064771623	-0.258545688	-0.427888194	-0.556690222	-0.664405336	-0.753711053	-0.829400194	-0.888455363	-0.931763989	-0.95759077	-0.973644496	-0.971714092	-0.959183745	-0.94288847	-0.917064174	-0.884072695	-0.847334191	-0.803527606	-0.729864775	-0.64111047	-0.526633193	-0.394288639	-0.249120258	-0.105987737	0	0	0	0	0	0	0	0	0	0	0	0	0	0	0	0	0	0	0	0.088146889	0.178824136	0.276108357	0.381028779	0.471934242	0.543158291	0.591485454
0.011668908	0.175447949	0.293635075	0.388000766	0.463366123	0.531827453	0.585641512	0.624742204	0.658922101	0.687413117	0.704732965	0.716566045	0.725725617	0.72685507	0.726037032	0.724476247	0.715934993	0.698965215	0.690400296	0.670851368	0.660048168	0.666669643	0.68194139	0.694335832	0.716023782	0.740493444	0.760242178	0.792191325	0.826323974	0.862235775	0.894222077	0.926193056	0.94588862	0.960256859	0.964862524	0.957819751	0.932463256	0.897843592	0.853581867	0.797934456	0.737183216	0.692762073	0.65856062	0.631205116	0.6091892	0.581748424	0.547929359	0.516205362	0.487512488	0.464940731
0.690924977	0.754004243	0.796100749	0.829519429	0.854973154	0.877275998	0.893401837	0.903676138	0.912007915	0.918475904	0.919819135	0.919326807	0.917174485	0.909882591	0.900782248	0.88964182	0.872380315	0.848712226	0.82862139	0.801459203	0.779521316	0.768004122	0.762477005	0.756457559	0.757441498	0.761463153	0.764301517	0.776418563	0.792278425	0.811681341	0.83050529	0.852382487	0.867851568	0.883594847	0.89630339	0.905834712	0.908841002	0.91503141	0.921793929	0.928952658	0.93567792	0.947000826	0.957254331	0.96580008	0.97254025	0.978301922	0.982890992	0.985935323	0.986844582	0.986268006
0.468304971	0.590311057	0.682014569	0.753823589	0.811331909	0.861321553	0.90079143	0.929334256	0.952191665	0.9688723	0.977380182	0.979680649	0.97808469	0.970309394	0.958939329	0.944601912	0.923710083	0.895042064	0.864884119	0.824254653	0.784133845	0.751723196	0.722885365	0.693399348	0.67152145	0.653966416	0.634803906	0.627807421	0.624908181	0.626962383	0.625949776	0.629933488	0.621010699	0.615227036	0.60392662	0.585833307	0.549647371	0.513073725	0.469099668	0.416566915	0.360397825	0.322603968	0.29268089	0.268562395	0.249225457	0.226540408	0.19993069	0.175645962	0.154671416	0.138864814
0.598946233	0.700057077	0.785799453	0.847568541	0.896180534	0.929069914	0.954085719	0.969956216	0.973478312	0.964985598	0.949319486	0.920875047	0.881315243	0.833503393	0.773428438	0.699784286	0.611615861	0.507691495	0.373833976	0.219388253	0.04498476	0	0	0	0	0	0	0	0	-0.021290208	-0.107779045	-0.167757038	-0.254514957	-0.309274625	-0.361168349	-0.410088731	-0.490089959	-0.538080337	-0.588015808	-0.639749633	-0.692085584	-0.707857342	-0.721984317	-0.733728779	-0.743003166	-0.751153261	-0.757952875	-0.762702966	-0.764616806	-0.764453493
0	0	0	0	0	0	0	0	0	0	0	0	0	0	0	0	0	0	0	0	0	0	0	0	0	0	0	0	0	0	-0.393775794	-0.699282719	-0.914766221	-0.959304118	-0.850886692	-0.550628717	-0.034930059	0	0	0	0	0	0	0	0	0	0	0	0	0
0	0	-0.05353933	-0.25246039	-0.416333246	-0.560294667	-0.679130488	-0.770199271	-0.844844825	-0.900509331	-0.937979708	-0.956407867	-0.965274459	-0.965244701	-0.957769949	-0.946751913	-0.929830546	-0.902716391	-0.863647372	-0.805514546	-0.736713612	-0.66997504	-0.600428769	-0.528296648	-0.464251869	-0.40637184	-0.343704326	-0.29894673	-0.256590445	-0.220046911	-0.172028289	-0.130427826	-0.057938448	0	0	0	0	0	0	0	0	0	0	0	0	0	0	0	0	0
0	0	0	0	0	0	0	0	0.101595728	0.411004086	0.61089077	0.69958812	0.729543576	0.700101915	0.622764832	0.517897324	0.366027213	0.142926898	0	0	0	0	0	0	0	0	0	0	0	0	0	0	0	0	0	0	0	0	0	0	0	0	0	0	0	0	0	0	0	0
0	0	0	0	0	0	0	0	0	0	0	0	0	0	0	0	0	0	0	0	0	0	0	0	0	0	0	0	0	0	0	0	0	0	0	0	0	0	0	0	0	0	0	0	0	0	0	0.012672687	0.421372105	0.699725982
0.235320727	0.53846547	0.742636734	0.879385161	0.965015809	0.990118886	0.982977312	0.945235469	0.865610011	0.751849644	0.6024203	0.415332821	0.180034631	0	0	0	0	0	0	0	0	0	0	0	0	0	0	0	0	0	0	0	0	0	0	0	0	0	0	0	0	0	0	0	0	0	0	0	0	0
0	0	0	0	0	0.011208476	0.03687989	0.057621122	0.078902381	0.099863279	0.117864213	0.135879225	0.155879323	0.176041956	0.199279575	0.227243022	0.258858832	0.293410158	0.338869539	0.386802194	0.441825129	0.503676492	0.56809555	0.629054334	0.687908523	0.742641435	0.792793736	0.837700652	0.876779052	0.908688321	0.938125167	0.95799457	0.979925689	0.98913603	0.992049115	0.987080173	0.979838272	0.953190935	0.917642945	0.871764998	0.82186107	0.773188346	0.734543191	0.703370813	0.678387845	0.649260315	0.615276672	0.584358868	0.557800601	0.537892585
0.358788861	0.496534628	0.608957853	0.696026025	0.767797527	0.829480985	0.880498849	0.919497098	0.950146812	0.971397812	0.984832963	0.988731406	0.987310856	0.981863249	0.971857894	0.958804354	0.942282655	0.92035329	0.88853478	0.846989821	0.797212631	0.745215164	0.690320009	0.635229079	0.584145486	0.537152201	0.489261277	0.451119555	0.415594032	0.384866468	0.349101586	0.319241483	0.27366212	0.235099175	0.19093396	0.138956147	0.061327935	0	0	0	0	0	0	0	0	0	0	0	0	0
0.503412418	0.615607571	0.703900833	0.772634343	0.828608883	0.877001831	0.916263945	0.945621677	0.968923299	0.985488458	0.995178872	0.998062228	0.99699289	0.991593932	0.982718245	0.971316038	0.955718916	0.934551248	0.9084701	0.873778023	0.835689999	0.799840887	0.764186843	0.728141845	0.696981365	0.669375187	0.640659039	0.621227408	0.60457963	0.592027409	0.575939253	0.564432939	0.540633725	0.521118493	0.496769493	0.466058179	0.41644094	0.364503682	0.302659501	0.229555225	0.152101943	0.095381722	0.049523365	0.012353336	0	0	0	0	0	0
-0.833101007	-0.912472868	-0.940492201	-0.957047554	-0.956704645	-0.941336896	-0.913825752	-0.877183008	-0.832417504	-0.783598685	-0.720457458	-0.652333253	-0.570882007	-0.461897199	-0.334482657	-0.180664089	0	0	0	0	0	0	0	0	0	0	0	0	0	0	0	0	0	0	0	0	0	0	0	0	0	0	0	0	0	-0.158795472	-0.337841289	-0.493292301	-0.615596963	-0.698995464
0	0	-0.032178321	-0.132662786	-0.219462756	-0.295665973	-0.362997458	-0.418612397	-0.464214865	-0.49753815	-0.525686203	-0.541436526	-0.552325873	-0.565751561	-0.576340191	-0.587754049	-0.605996293	-0.628051623	-0.632717202	-0.635067017	-0.618040983	-0.582211316	-0.532273875	-0.481253334	-0.423461835	-0.365079653	-0.305154015	-0.242382225	-0.174553988	-0.10496844	-0.026977092	0	0	0	0	0	0	0	0	0	0	0.082623805	0.240595214	0.369189747	0.471788415	0.582486656	0.702563911	0.80699721	0.889446937	0.94589774
-0.507728653	-0.517874309	-0.523938475	-0.524842594	-0.522327466	-0.512267023	-0.500669267	-0.487700231	-0.46945936	-0.447187569	-0.422176106	-0.392567946	-0.356397059	-0.313271876	-0.26180535	-0.19939234	-0.123271718	-0.033807716	0	0	0.037230227	0.167235526	0.295795769	0.419158568	0.530295829	0.630130095	0.723835207	0.796035457	0.853708256	0.89424023	0.932628158	0.950099193	0.982238182	0.99091255	0.993872998	0.989221359	0.994797862	0.965634217	0.925056201	0.871386294	0.813155826	0.744013454	0.688258543	0.64309833	0.606978689	0.566289696	0.520264593	0.479158935	0.445006857	0.420260284
-0.292899875	-0.339011401	-0.370987074	-0.397492323	-0.418945608	-0.440147997	-0.457140524	-0.470026634	-0.482850492	-0.495226195	-0.504617545	-0.513750565	-0.523562191	-0.53188174	-0.541373297	-0.552768828	-0.56415127	-0.575120363	-0.593370497	-0.61090058	-0.634202825	-0.664663392	-0.698586891	-0.730538814	-0.763591359	-0.795353358	-0.824350472	-0.85335491	-0.880464908	-0.904830628	-0.927891329	-0.946745725	-0.965107228	-0.976636068	-0.984051734	-0.986557053	-0.986623406	-0.977748412	-0.964957651	-0.94751391	-0.928046024	-0.909682599	-0.895597003	-0.884342768	-0.875280522	-0.863894063	-0.84977414	-0.836485375	-0.824402569	-0.814852767
-0.59466673	-0.663878549	-0.71501226	-0.755758641	-0.78862358	-0.818476225	-0.842308463	-0.859972077	-0.875383194	-0.888131201	-0.896377062	-0.902041019	-0.906558083	-0.908174098	-0.90903491	-0.909798421	-0.908344215	-0.903979373	-0.902372318	-0.896622587	-0.893556287	-0.896446111	-0.902065743	-0.90645266	-0.913975655	-0.922389696	-0.928825046	-0.939555575	-0.950711163	-0.962237816	-0.971859862	-0.981170664	-0.985368813	-0.987385897	-0.985257148	-0.978051775	-0.96256819	-0.942082034	-0.916432416	-0.884771739	-0.85058723	-0.82429389	-0.803591293	-0.78692976	-0.773561482	-0.757687056	-0.73887263	-0.72160001	-0.706528254	-0.695057434
-0.614701048	-0.6929233	-0.753515558	-0.801486163	-0.840832415	-0.876324082	-0.905396701	-0.927600618	-0.946689116	-0.962033033	-0.972747045	-0.97978002	-0.985274819	-0.988464845	-0.99070492	-0.993009969	-0.994141216	-0.993136254	-0.992798861	-0.988539116	-0.984611376	-0.983996128	-0.984282014	-0.983303596	-0.984344506	-0.986062453	-0.985785061	-0.988957358	-0.991873034	-0.994833386	-0.995128925	-0.995001927	-0.988838312	-0.981125646	-0.9688777	-0.950785965	-0.921764188	-0.885598321	-0.841372043	-0.787918835	-0.730889389	-0.685456403	-0.648941401	-0.619391044	-0.595746109	-0.568912354	-0.538351454	-0.510943333	-0.487996852	-0.471236539
0.169733925	0.340350485	0.486985455	0.599412903	0.693392198	0.772833563	0.840025723	0.892553032	0.932627262	0.958654568	0.975993452	0.978970949	0.973961444	0.965826601	0.950825566	0.93124412	0.909396174	0.882450575	0.834621025	0.775174026	0.697225649	0.607131726	0.507684224	0.408969502	0.312481852	0.221475523	0.13075618	0.05076388	0	0	0	0	0	0	0	0	0	0	0	0	0	0	0	0	0	0	0	-0.069116608	-0.132411067	-0.175872292
0	0	0	-0.02605354	-0.179036417	-0.31723905	-0.434752815	-0.528454546	-0.608976742	-0.672969576	-0.723289191	-0.75726319	-0.785666971	-0.812212161	-0.836386816	-0.863732486	-0.896400647	-0.929934923	-0.956137481	-0.974946056	-0.982308737	-0.983706575	-0.976596128	-0.964674544	-0.949722479	-0.933377387	-0.910018944	-0.887674165	-0.857859363	-0.823074503	-0.775657714	-0.722496588	-0.649059653	-0.570554756	-0.4755381	-0.357624722	-0.194176769	0	0	0	0	0	0	0	0	0	0	0	0	0
0.631328568	0.730183376	0.799998449	0.853614296	0.894415849	0.92716888	0.950614254	0.964889789	0.973560727	0.976937605	0.972284632	0.962141819	0.946849726	0.922788895	0.892946918	0.856461804	0.807894309	0.74667826	0.681360865	0.601426378	0.522518569	0.454131544	0.392111534	0.33134747	0.283201556	0.243104195	0.203707033	0.183776514	0.17348987	0.173985126	0.173605117	0.185026808	0.181275117	0.187454244	0.191258783	0.192760605	0.178539319	0.179063927	0.181184296	0.184914905	0.188523604	0.206792685	0.222573698	0.235580802	0.245895438	0.25580401	0.265210433	0.272626432	0.277274213	0.27948769
0	0	0	0	0	0	0.076443183	0.290892551	0.472221597	0.613776206	0.716303304	0.779332122	0.825615515	0.856849846	0.877391698	0.897908475	0.915010425	0.918781573	0.9081852	0.86511405	0.804312877	0.748894046	0.686254619	0.613996052	0.551165566	0.494017589	0.421604003	0.373982743	0.321246918	0.26915329	0.189683324	0.109448273	0	0	0	0	0	0	0	0	0	0	0	0	0	0	0	0	0	0
0	0.04147757	0.119098289	0.179304756	0.218824324	0.248339452	0.261802275	0.261493645	0.256068706	0.247508974	0.22377947	0.196686604	0.162358827	0.106893119	0.041754747	0	0	0	0	0	0	0	0	0	0	0	0	0	0	0	0	0	0	0	0	0	0	0	0	0	0.081717385	0.240651991	0.373471288	0.482050058	0.568499283	0.658289431	0.75185706	0.831050806	0.890127988	0.927810909
0	-0.142959436	-0.333357557	-0.483555068	-0.604015332	-0.710652672	-0.795043454	-0.85652584	-0.907650674	-0.947235085	-0.969753098	-0.980818217	-0.985329921	-0.977517943	-0.964072504	-0.946684822	-0.917411282	-0.873733864	-0.832835974	-0.772414118	-0.717255374	-0.681458027	-0.654739434	-0.625358774	-0.610593876	-0.602690767	-0.589788439	-0.598940998	-0.614088495	-0.636143898	-0.651651848	-0.673043919	-0.67066345	-0.66882362	-0.653879325	-0.622914092	-0.557298648	-0.484225956	-0.394770133	-0.286273875	-0.169653904	-0.087195444	-0.022248054	0	0	0	0	0	0	0
0	0	0	0	0	0	0	0	0	0	0	0	0	0	0	0	0	0	0	0	0	0	0	0	0	0	0	0	0	0	0	0	0	0	0	0	0	0	-0.010139535	-0.166973079	-0.328739093	-0.45383115	-0.559451292	-0.64601881	-0.714855528	-0.784657108	-0.855458978	-0.914235119	-0.956217695	-0.981414045
0	0	0	0	-0.032036101	-0.092071113	-0.146964266	-0.194500941	-0.237860519	-0.274655649	-0.309634242	-0.338284187	-0.367266014	-0.40252871	-0.440646834	-0.485831144	-0.544416167	-0.613997436	-0.680279549	-0.753745237	-0.817358483	-0.866681428	-0.904309658	-0.938192719	-0.959497922	-0.973623634	-0.983185833	-0.977537805	-0.959513993	-0.930055008	-0.893226534	-0.843971233	-0.793731218	-0.733678896	-0.66558257	-0.585331071	-0.488218186	-0.354760077	-0.192578105	0	0	0	0.121830198	0.243088025	0.339877821	0.445173893	0.56034257	0.661049163	0.741412573	0.7971218
0.409696288	0.520780347	0.61020583	0.680685482	0.739280652	0.791934064	0.835940769	0.87032158	0.899644744	0.922805298	0.939962377	0.951019091	0.959666252	0.966276271	0.971505551	0.977148756	0.982861501	0.987057079	0.989438322	0.987302806	0.982486275	0.978285157	0.972731167	0.965481535	0.959148651	0.953266969	0.944775386	0.939283282	0.932394253	0.924944359	0.913070448	0.900297447	0.878783778	0.855926978	0.826745444	0.789052197	0.734039475	0.666730088	0.585179001	0.487460839	0.383744728	0.299612063	0.231409509	0.176089886	0.131875016	0.082653402	0.027594473	0	0	0
-0.134525301	-0.189445592	-0.235443641	-0.272961931	-0.305536325	-0.33748622	-0.365569031	-0.389105342	-0.41163318	-0.432069636	-0.450484419	-0.467030519	-0.484542017	-0.503805498	-0.525260368	-0.550875536	-0.581877677	-0.617235373	-0.656754607	-0.699298656	-0.742399451	-0.784792773	-0.825150243	-0.862821464	-0.896078724	-0.925447508	-0.951360071	-0.970713713	-0.98391206	-0.99060445	-0.994016745	-0.989520336	-0.98551919	-0.972839603	-0.954860387	-0.929661903	-0.898378371	-0.847758856	-0.784767988	-0.707719899	-0.625628103	-0.550981802	-0.490434292	-0.441316247	-0.402061009	-0.358417569	-0.309659008	-0.266444725	-0.231051938	-0.205796188
0.530268921	0.680164257	0.78340092	0.860098299	0.915646949	0.954385564	0.978335934	0.988001306	0.986114799	0.974136137	0.948286966	0.911669307	0.863001807	0.795990614	0.714627363	0.615593687	0.488282864	0.332260926	0.159514467	0	0	0	0	0	0	0	0	0	0	0	0	0	0	0	0	0	0	0	0	0	0	0	0	0	0	0	0	0	0	0
0	0	0	0	0	0	0	0	0	0	0	0	0	0	0	0	0	0	0	0	0	0	0	0	0	0	0	0	0	0	0	0	0	0	0	0	0	0	0	0	0	0	0	0	0	0	-0.088442392	-0.276207987	-0.357425183	-0.359246159
0	0.013439779	0.06263351	0.10296962	0.138412695	0.173656577	0.205031919	0.23171979	0.257584694	0.281329065	0.303281469	0.323386213	0.344964112	0.369245144	0.396485608	0.42906375	0.46884734	0.51465878	0.565505536	0.620938076	0.676819312	0.73097988	0.78221088	0.830216151	0.87210903	0.908878152	0.941563678	0.965159433	0.980847178	0.988155716	0.991658413	0.985083993	0.980121612	0.964358008	0.942559459	0.912460542	0.876241439	0.816291572	0.741635875	0.650288977	0.553008803	0.46356924	0.390938152	0.331999551	0.284902777	0.232677921	0.174478023	0.1229767	0.080921796	0.051008775
0	0	0	0	0	0	0	0	0	0	0	0	0	0	0	0	0	0	0	0	0	0	0	0	0	0	0	0	0	0	0	0	0	0	0	0	0	0	0	0	0	0	0	0	0	0	0	0	0	0
0	0	0	0	0	0	0	-0.137883812	-0.400293868	-0.606335491	-0.750227217	-0.838266171	-0.901573547	-0.935462692	-0.952703366	-0.96751801	-0.967571312	-0.93895621	-0.901002572	-0.807588657	-0.702300132	-0.625343391	-0.550576833	-0.461122676	-0.396492442	-0.343817773	-0.267356518	-0.239415525	-0.209891684	-0.185676878	-0.123309989	-0.062785959	0	0	0	0	0	0	0	0	0	0	0	0	0	0	0	0	0	0
-0.440734071	-0.532335835	-0.345371408	-0.12129846	0	0	0	0	0	0	0	0	0	0	0	0	0	0	0	0	0	0	0	0	0	0	0	0	0	0	0	0	0	0	0	0	0	0	0	0	0	0	0	0	0	0	0	0	0	0
-0.544228039	-0.648895033	-0.729629046	-0.792459299	-0.843132741	-0.886688944	-0.921483061	-0.94695992	-0.966900383	-0.980817032	-0.987975484	-0.989035949	-0.986277248	-0.978658586	-0.967506101	-0.95344059	-0.934152219	-0.908477949	-0.878867413	-0.840216727	-0.799548411	-0.762826053	-0.727557193	-0.692076316	-0.662502098	-0.636896952	-0.610389611	-0.594207408	-0.581642178	-0.57382368	-0.563095918	-0.557559967	-0.540118483	-0.52715438	-0.509861031	-0.487041849	-0.447092793	-0.407302274	-0.36002978	-0.304205621	-0.244937597	-0.203914456	-0.170968307	-0.144311395	-0.122979585	-0.098730621	-0.071071424	-0.046242789	-0.025420897	-0.01018592
0	0	0	0	0	0	0	0	0	0	0	0	0	0	0	0	0	0	0	0	0	0	0	0	0	0	0	0	0	0	0	0	0	0	0	0	-0.022063966	-0.118746382	-0.226066866	-0.344238074	-0.464404301	-0.558055597	-0.638821027	-0.705363602	-0.758142066	-0.809041141	-0.857605705	-0.896053469	-0.920427399	-0.93231618
0	0	0	0.18586967	0.390938341	0.567810572	0.709114151	0.812676595	0.894334575	0.952076149	0.982441292	0.988638401	0.979883527	0.951585287	0.909571584	0.856457674	0.782690093	0.683582366	0.570508006	0.421531332	0.265843132	0.127327263	0	0	0	0	0	0	0	0	0	0	0	0	0	0	0	0	0	0	0	0	0	0	0	0	0	0	0	0
0.259526626	0.425243308	0.551956445	0.651349728	0.731734071	0.802242769	0.858801783	0.900636789	0.93479856	0.960379364	0.97538391	0.981799299	0.983343215	0.977804976	0.968081039	0.955471072	0.93616667	0.908335552	0.878335398	0.835950586	0.793125556	0.758449312	0.726952242	0.694166903	0.669518926	0.649463836	0.626801425	0.617705699	0.612295982	0.611752592	0.606448256	0.605926847	0.588984788	0.574752462	0.552546629	0.520259291	0.463100812	0.401036345	0.326180889	0.23664284	0.141184047	0.071707997	0.01612183	0	0	0	0	0	0	0
0	0	0	0	0	0	0	0	0	0	0	0	0	0	0	0	0	0	0	0	0	0	0	0	0	0	0	0	0	0	0	0	0	0	0	0	0	0	-0.083510907	-0.210776066	-0.344253219	-0.457882418	-0.551741458	-0.628243221	-0.689241817	-0.754319232	-0.824100489	-0.884328719	-0.931150009	-0.962622341
-0.332823859	-0.363281282	-0.387322112	-0.400664283	-0.407768262	-0.40317595	-0.395513597	-0.384621196	-0.36520144	-0.338662553	-0.307846669	-0.269114539	-0.220747053	-0.163312169	-0.094062436	-0.009898577	0	0	0	0	0	0	0	0.046573324	0.207559267	0.353144818	0.490437786	0.598786779	0.687905744	0.753745474	0.817720975	0.852985676	0.910037418	0.934068046	0.951008176	0.958780697	0.984614753	0.965552466	0.934752327	0.890361852	0.841184047	0.771707997	0.71612183	0.671192117	0.635219868	0.59398298	0.546586365	0.503844771	0.467701863	0.441031075
0	0.187059866	0.363083034	0.500734573	0.613673837	0.712742422	0.794020501	0.855832397	0.906347332	0.943915659	0.968446764	0.979986548	0.984785915	0.98260234	0.975014183	0.964503807	0.94867616	0.924653983	0.893146308	0.847446685	0.795579336	0.747079557	0.697914509	0.64703955	0.603067081	0.563944847	0.521543361	0.493123419	0.467265056	0.446224408	0.41754274	0.394048786	0.348690863	0.307801682	0.256249221	0.190535344	0.088457998	0	0	0	0	0	0	0	0	0	0	0	0	0
0	0	0	0	0	0	0	0	0	0	0	0	0	0	0	0	0	0	0	0	0	0	0	0	0	0	0	0	0	0	-0.025850006	-0.109044851	-0.206208196	-0.277822662	-0.343696164	-0.403893842	-0.482825012	-0.54226763	-0.6064932	-0.675442518	-0.745241401	-0.788626065	-0.826466306	-0.857728019	-0.88249036	-0.905728457	-0.927110469	-0.943526035	-0.953044667	-0.956800064
0	0	0	0	0	0	0	0	0	0	0	0	0	0	0	0	0	0	0	0	0	0	0	0	0.167312663	0.4103232	0.625175053	0.784508911	0.892724769	0.946852081	0.974414644	0.936381276	0.9040774	0.800153119	0.653435803	0.448313745	0.195487112	0	0	0	0	0	0	0	0	0	0	0	0	0
-0.04825952	-0.087124563	-0.099889333	-0.1100886	-0.113341143	-0.114318491	-0.109526226	-0.100505982	-0.091219033	-0.082896623	-0.068645091	-0.05531041	-0.039912884	-0.014754503	0	0	0	0	0	0	0	0	0	0	0	0	0	0	0	0	0	0	0	0	0	-0.006766362	-0.059720751	-0.133240749	-0.221259675	-0.325216161	-0.43383248	-0.536407137	-0.621798775	-0.691537868	-0.747089886	-0.805303212	-0.866553106	-0.918742459	-0.958240247	-0.983914492
0.786950061	0.849827782	0.890785548	0.922485198	0.945664755	0.964206917	0.976350218	0.982530076	0.985794863	0.986557309	0.981629862	0.974104477	0.963537566	0.946134882	0.925092263	0.899502145	0.864461388	0.819834255	0.775429768	0.720660268	0.6697685	0.629745128	0.596459509	0.563867651	0.541287176	0.52434061	0.507607178	0.505183271	0.509939389	0.522180976	0.534517711	0.554654103	0.565319083	0.581411758	0.59587201	0.609080097	0.614128488	0.630732305	0.651198429	0.675809516	0.701279007	0.7328862	0.75958415	0.781468307	0.798869284	0.816497516	0.834358892	0.84917463	0.859737571	0.866059633
0.525371418	0.633568464	0.716521951	0.781190101	0.833273615	0.878195129	0.913996987	0.940155306	0.960774491	0.975361369	0.982908549	0.984361057	0.982010748	0.97455565	0.963594031	0.949758842	0.930483328	0.904591599	0.87536219	0.836861281	0.796918534	0.761720539	0.728418605	0.694789424	0.667368751	0.643938663	0.619430604	0.60553387	0.595288758	0.589754251	0.581270686	0.577840321	0.562368487	0.55098215	0.534993745	0.51318273	0.474100116	0.434907685	0.388208554	0.33290799	0.27410633	0.233510194	0.200997293	0.174710356	0.153666949	0.129597875	0.101989477	0.077122735	0.056140899	0.040692203
0	0	0	0.022450986	0.348376978	0.60035242	0.764025004	0.844417249	0.876572828	0.866845492	0.777590797	0.644407034	0.461194621	0.180217859	0	0	0	0	0	0	0	0	0	0	0	0	0	0	0	0	0	0	0	0	0	0	0	0	0	0	0	0	0	0	0	0	0	0	0	0
-0.881031391	-0.929549724	-0.956908714	-0.9770001	-0.989331065	-0.99614607	-0.997276327	-0.993500925	-0.986470203	-0.977187442	-0.962160409	-0.944638845	-0.922808624	-0.892073429	-0.855718002	-0.811715335	-0.753863816	-0.682464039	-0.608277596	-0.520132378	-0.435440753	-0.363139837	-0.299322053	-0.23778894	-0.19021628	-0.151421622	-0.114763302	-0.098475569	-0.093877522	-0.101658315	-0.111060843	-0.134064169	-0.145131581	-0.167662415	-0.190991488	-0.216480911	-0.234551874	-0.276196984	-0.328135115	-0.391505968	-0.458265129	-0.529675861	-0.588759205	-0.636936658	-0.675342931	-0.716163014	-0.759762023	-0.797293385	-0.826312818	-0.845690849
0	0	0	0	0	0	0	0	0	0	0.004875935	0.023380398	0.041067911	0.063940796	0.087844139	0.115940377	0.154171324	0.200574093	0.239260281	0.282666272	0.314174254	0.330384268	0.335159618	0.337959475	0.330789912	0.319165072	0.305229218	0.280592036	0.247496216	0.207423094	0.161498703	0.108716909	0.053251612	0	0	0	0	0	0	0	-0.162939565	-0.31004458	-0.430961241	-0.529392661	-0.607925483	-0.692651845	-0.784549942	-0.864471463	-0.92756312	-0.970755145
-0.982392053	-0.99522839	-0.991318884	-0.983773282	-0.970340286	-0.947869305	-0.921776697	-0.893446956	-0.859837294	-0.82342462	-0.781310504	-0.735685073	-0.68155469	-0.613487106	-0.533737703	-0.437415961	-0.315899814	-0.17046025	-0.010173586	0	0	0	0.027767002	0.182733087	0.313900824	0.427374432	0.532882975	0.601659233	0.646410314	0.664810043	0.677980856	0.660535774	0.663171724	0.635434151	0.599908594	0.552781899	0.513899285	0.418501129	0.297429482	0.147387059	0	0	0	0	0	0	-0.040946988	-0.132862469	-0.206662902	-0.258181663
-0.433849532	-0.427477109	-0.417314524	-0.405612908	-0.391901815	-0.371787126	-0.351004928	-0.330163123	-0.305245589	-0.277865414	-0.248105573	-0.215320424	-0.176395012	-0.129625172	-0.074580259	-0.008030289	0	0	0	0	0.111856104	0.241014519	0.366245204	0.486003359	0.591759514	0.685615947	0.773017534	0.837307663	0.885683883	0.915954669	0.942825355	0.947965224	0.966610223	0.961845984	0.950399115	0.92972287	0.915337997	0.861820731	0.792125607	0.704021615	0.609576237	0.509608726	0.428488389	0.362673746	0.310077414	0.251656848	0.186448264	0.128687141	0.081430991	0.047748866
-0.736287061	-0.804423105	-0.85405525	-0.892154273	-0.921629896	-0.945509295	-0.963193313	-0.974623534	-0.982021884	-0.985481097	-0.98370191	-0.977849085	-0.96848909	-0.95377046	-0.935234321	-0.912500835	-0.882494917	-0.844719677	-0.803290207	-0.752552248	-0.701333622	-0.655608665	-0.613095496	-0.571373419	-0.53723464	-0.508173955	-0.479552706	-0.46305726	-0.452438189	-0.448601104	-0.44382709	-0.446595238	-0.439137631	-0.438377093	-0.435891566	-0.431541753	-0.415765237	-0.408429224	-0.40070043	-0.3924314	-0.383567	-0.385957948	-0.388377658	-0.390442936	-0.392053253	-0.393065485	-0.393366176	-0.393173119	-0.392303349	-0.391132169
0	0	0	0	0	0	0	0	0.115880652	0.387550724	0.578273496	0.683204543	0.748066736	0.778314059	0.779620935	0.772070022	0.748660096	0.689144561	0.581458357	0.396967324	0.164174378	0	0	0	0	0	0	0	0	0	0	0	0	0	0	0	0	0	0	0	0	0	0	0	0	0	0	0	0	0
0.790825435	0.85668979	0.901071724	0.934420485	0.958543013	0.976009981	0.986879977	0.991469462	0.991591434	0.987849964	0.97799761	0.964040799	0.94538347	0.918796499	0.886584184	0.847393799	0.796304869	0.7331602	0.664983464	0.583485588	0.502461502	0.430316767	0.364061963	0.299760158	0.247477855	0.203264027	0.160792562	0.136857609	0.123052187	0.120484569	0.118206128	0.128512721	0.125772293	0.134360697	0.142679781	0.151397451	0.148647966	0.164601494	0.185774261	0.212712929	0.241139057	0.279774457	0.311899314	0.338127608	0.359023378	0.380980671	0.404151774	0.423935473	0.438972926	0.44880179
-0.639620844	-0.71877569	-0.779591818	-0.827531854	-0.866559073	-0.901297786	-0.929443159	-0.950593162	-0.968358005	-0.98220806	-0.991173661	-0.996256009	-0.999408885	-0.999671259	-0.998461065	-0.996593466	-0.992490279	-0.985233407	-0.9778962	-0.965595339	-0.953462273	-0.94507939	-0.937992492	-0.929950733	-0.924924947	-0.921345289	-0.916121178	-0.915924353	-0.916498172	-0.918262167	-0.917558683	-0.917775805	-0.911033566	-0.904108679	-0.892976067	-0.87647876	-0.848574529	-0.815921646	-0.776212393	-0.72841165	-0.677411911	-0.638380294	-0.607088467	-0.581781889	-0.561526004	-0.538410156	-0.511949572	-0.488145999	-0.468105943	-0.453384239
0	0	-0.190604721	-0.348878027	-0.480683584	-0.597379494	-0.695236291	-0.771741692	-0.835344866	-0.883612649	-0.918751076	-0.938548973	-0.951493725	-0.959982884	-0.963758509	-0.966668281	-0.969012833	-0.967115388	-0.954761081	-0.930807221	-0.895731921	-0.857256478	-0.81310212	-0.766338539	-0.721782567	-0.679856747	-0.633627986	-0.596074424	-0.557115625	-0.519568683	-0.471961304	-0.426126957	-0.357955486	-0.292383943	-0.214113749	-0.118321518	0	0	0	0	0	0	0	0	0	0	0	0	0	0
0.72333136	0.817672577	0.873604082	0.915496554	0.943069603	0.96118761	0.968734475	0.966939645	0.959479046	0.947858776	0.925946515	0.899513554	0.865986074	0.817499641	0.75992108	0.690171214	0.597754188	0.482992338	0.364775029	0.223295677	0.088266194	0	0	0	0	0	0	0	0	0	0	0	0	0	0	0	0	0	0	0.037018421	0.136329224	0.244704498	0.334648275	0.408047636	0.466537761	0.528265289	0.593705492	0.649754946	0.692640693	0.720907755
-0.512298347	-0.647122095	-0.738705109	-0.810012198	-0.863824066	-0.908450534	-0.939958459	-0.958894669	-0.971787754	-0.979075065	-0.975120061	-0.965426399	-0.950097141	-0.922538216	-0.888583194	-0.847126417	-0.789553692	-0.715263811	-0.641632488	-0.54929727	-0.463539986	-0.397109562	-0.342208013	-0.287955711	-0.251082078	-0.223801663	-0.196086302	-0.193423646	-0.202550053	-0.224085442	-0.244735732	-0.278127723	-0.293474286	-0.317183111	-0.336404741	-0.351256566	-0.348323397	-0.361718863	-0.378359918	-0.39825776	-0.418177399	-0.452785734	-0.482749129	-0.507459382	-0.527049323	-0.545764893	-0.563404607	-0.577228728	-0.585748165	-0.589659452
-0.722385274	-0.814683695	-0.869850851	-0.910693966	-0.937340449	-0.953860531	-0.960049553	-0.957070132	-0.947882897	-0.934068452	-0.91005556	-0.880992806	-0.844235694	-0.792337363	-0.730620321	-0.655834253	-0.557691321	-0.436519333	-0.309528364	-0.158423464	-0.012083296	0	0	0	0	0	0	0	0	0	0	0	0	0	0	0	0	0	0	0	0	-0.041134949	-0.132752075	-0.207472758	-0.267033107	-0.330225381	-0.397595283	-0.455517365	-0.500188217	-0.529923592
0	0	0	0	0	0	0	0	0	0	0	0	0	0	0	0	0	0	0	0	0	0	0	0	-0.122377901	-0.274262809	-0.415078899	-0.537875561	-0.644428331	-0.73072067	-0.812421788	-0.867559102	-0.933951045	-0.966006813	-0.984454237	-0.985994513	-0.990904409	-0.94751687	-0.886178555	-0.803903906	-0.713471127	-0.616227362	-0.539362936	-0.47743683	-0.4277767	-0.369305361	-0.300502951	-0.23759864	-0.183098062	-0.141900822
0.405386527	0.455183974	0.491277792	0.520733036	0.544766443	0.567849057	0.58657326	0.600895993	0.614527862	0.627031212	0.636459312	0.644913525	0.653584502	0.660834508	0.668812257	0.678309671	0.68779327	0.696752713	0.711117673	0.724341224	0.741698004	0.764686288	0.790192349	0.813959451	0.83870727	0.862520834	0.883865423	0.905613434	0.925728466	0.943658887	0.960020742	0.973024295	0.984529871	0.990585534	0.992657192	0.989852214	0.98296142	0.967613435	0.947441445	0.921632133	0.893499964	0.868704211	0.84922453	0.833556808	0.8209821	0.805976697	0.788119	0.771686489	0.757290663	0.746292795
0.265917441	0.427987599	0.551096177	0.648181091	0.726819929	0.796717399	0.852909003	0.894714992	0.929743262	0.957023784	0.974024973	0.983342074	0.988663832	0.987421771	0.983001411	0.976869374	0.965162919	0.946102224	0.927634532	0.898276128	0.870363268	0.851768955	0.83692782	0.82020588	0.810709353	0.804621739	0.79521296	0.797321706	0.801740492	0.809217386	0.811955739	0.817150121	0.807865981	0.798366418	0.780339417	0.75159415	0.700035763	0.640394124	0.567708799	0.480008933	0.386240826	0.315911582	0.259789195	0.214457679	0.178151249	0.136290408	0.087927401	0.044180222	0.006982872	0
0	0	0	0	0	0	0	0	0	0	0	0	0	0	0	0	0	0	0	0	0	0	0	0	0.05802194	0.205091592	0.34385487	0.459414788	0.558791807	0.637683283	0.715395963	0.767047606	0.838036615	0.877048632	0.90861013	0.931094457	0.971166333	0.971989495	0.96493945	0.948528349	0.928522621	0.886970422	0.854697193	0.828820955	0.808020698	0.782577551	0.751679564	0.722926076	0.697256977	0.677300057
-0.212839373	-0.215098501	-0.208487026	-0.204156291	-0.198738091	-0.194575022	-0.189078575	-0.183077683	-0.178703441	-0.176426582	-0.17265384	-0.171066438	-0.170177254	-0.166333714	-0.162776548	-0.158733217	-0.150718676	-0.13923902	-0.135147027	-0.128716916	-0.130388725	-0.142370601	-0.160896997	-0.178985098	-0.201648405	-0.2252816	-0.248117504	-0.275181894	-0.304394218	-0.334673025	-0.366396886	-0.398254021	-0.430752042	-0.460395469	-0.489439292	-0.518605384	-0.552184586	-0.589896026	-0.633979684	-0.685019041	-0.738101063	-0.783490707	-0.821420515	-0.852427505	-0.877115063	-0.902759276	-0.929485288	-0.95210739	-0.968985925	-0.97975446
0	0	0	0	0	0	0	0	0	0	0	0	0	0	0	0	0	0	0	0	0	0	0	0	0	0	0	0	0	0	0	0	0	0	0	0	0.055890436	0.153568894	0.263435642	0.386223416	0.512431795	0.606033249	0.685465397	0.750650943	0.80245322	0.854361212	0.906287346	0.948951325	0.97869377	0.995895169
0	0	0	0	0	0	0	0	0	0	0	0	0.012558665	0.173978912	0.312423691	0.466082713	0.649935357	0.832101795	0.946566289	0.998909996	0.959848541	0.873111673	0.723611811	0.54350502	0.348313752	0.150682866	0	0	0	0	0	0	0	0	0	0	0	0	0	0	0	0	0	0	0	0	0	0	0	0
-0.762923536	-0.764652579	-0.75395239	-0.74406467	-0.731370416	-0.715683589	-0.697897442	-0.679243292	-0.659513716	-0.640207583	-0.617610976	-0.595169635	-0.569430782	-0.535473656	-0.496443522	-0.449504598	-0.38842735	-0.314207989	-0.238201459	-0.149954345	-0.066609798	0.004143159	0.065537488	0.123919521	0.168450014	0.204282691	0.236875668	0.250048077	0.250757675	0.238702013	0.22307691	0.19334141	0.171905223	0.138428032	0.101472656	0.058708858	0.015904622	-0.056062708	-0.144697313	-0.251988903	-0.365322977	-0.474748975	-0.564698996	-0.637923185	-0.696344216	-0.759365363	-0.827712964	-0.887148622	-0.934061108	-0.966171212
-0.16283005	-0.244389107	-0.313427891	-0.368644787	-0.416075451	-0.460668682	-0.499507461	-0.531520003	-0.560607373	-0.58541585	-0.606890276	-0.624264428	-0.641415783	-0.659948132	-0.679685583	-0.702996197	-0.731548748	-0.76385632	-0.797141614	-0.831825154	-0.864147218	-0.893723101	-0.919689484	-0.943031071	-0.962106335	-0.97801106	-0.990445221	-0.997700953	-0.999067926	-0.994805805	-0.986067588	-0.970681792	-0.95252943	-0.927656438	-0.896516556	-0.856657556	-0.804951712	-0.73262862	-0.644051616	-0.5370772	-0.42353904	-0.324474425	-0.243875766	-0.178439439	-0.126163116	-0.068439609	-0.004373902	0	0	0
-0.877904721	-0.918712033	-0.932818384	-0.937015009	-0.930362914	-0.908661147	-0.88021452	-0.846645451	-0.803700315	-0.754712234	-0.696456241	-0.631087071	-0.552338753	-0.453266906	-0.336405814	-0.195050024	-0.017302833	0	0	0	0	0	0	0	0	0	0	0.084030601	0.160847289	0.198783003	0.230236655	0.216238497	0.234144024	0.206161453	0.167654257	0.113587992	0.076611734	0	0	0	0	0	0	0	0	0	0	0	0	0
-0.659470668	-0.7441333	-0.807889724	-0.85725176	-0.896416887	-0.929356755	-0.954951691	-0.972912725	-0.986198617	-0.994625235	-0.997151741	-0.994716689	-0.988688859	-0.977602389	-0.96290135	-0.944687467	-0.920271251	-0.888847548	-0.853767389	-0.809639053	-0.764376718	-0.723872614	-0.685743559	-0.647903999	-0.616758493	-0.590081419	-0.563181047	-0.547378757	-0.536286449	-0.530892183	-0.523638909	-0.522669917	-0.510840012	-0.504496647	-0.495193935	-0.482291758	-0.455443197	-0.432939249	-0.406690756	-0.376113389	-0.343595981	-0.325444707	-0.31113205	-0.299608582	-0.290364617	-0.279422675	-0.266489196	-0.254633827	-0.244316324	-0.236483669
0.687545277	0.805498594	0.872857209	0.922809169	0.954253919	0.973100069	0.978301432	0.971661226	0.957610822	0.938382296	0.905565591	0.867049191	0.818826801	0.750028547	0.668607205	0.570047859	0.439863364	0.278682029	0.112398076	0	0	0	0	0	0	0	0	0	0	0	0	0	0	0	0	0	0	0	0	0	0	0	0.124693724	0.233140654	0.319578001	0.411161867	0.508661313	0.592406993	0.656864874	0.699665831
0.425233256	0.54397073	0.648573816	0.728302147	0.795313088	0.851322097	0.899128146	0.936795606	0.964938816	0.982376638	0.994066667	0.994768444	0.989269842	0.982094666	0.969517995	0.953212428	0.935723994	0.91494308	0.876187802	0.829170132	0.766156626	0.691359543	0.608056507	0.525732846	0.444278304	0.367048604	0.290661221	0.221760862	0.155146966	0.09410461	0.027628657	0	0	0	0	0	0	0	0	-0.102688434	-0.249239197	-0.361382	-0.453754943	-0.528991393	-0.589002251	-0.653435788	-0.722982386	-0.783270941	-0.830557124	-0.862682608
0	0	0	0	0	0	0	0	0	0	0	0	0	0	0	0	0	0	0	0	0	0	0	0	0	0	0	0	0	0	0	0	0	0	0	0	0	0	0	0	0	0	0	0	0	0	0	0	0	-0.257652295
0	0.001000413	0.025648479	0.047137921	0.065224025	0.084996903	0.101593914	0.115101741	0.129919071	0.145448977	0.159100512	0.173763381	0.190615566	0.207774017	0.227941105	0.252316108	0.279809344	0.310026587	0.350766486	0.394304094	0.445058317	0.502412567	0.56260759	0.619888151	0.675340039	0.727029072	0.774903303	0.817774628	0.855659686	0.887167062	0.91714666	0.938575922	0.963190084	0.976313628	0.984617732	0.987018266	0.990104625	0.977568047	0.959339908	0.934432319	0.906845345	0.877138803	0.853847942	0.835125131	0.820094368	0.802079605	0.780562431	0.760721924	0.743279976	0.729911216
0.981768366	0.976210658	0.954667423	0.933413014	0.907900643	0.874605274	0.83872014	0.802077567	0.76143666	0.719654181	0.672655963	0.623811273	0.566942101	0.495340151	0.412175736	0.311923492	0.184804228	0.03254185	0	0	0	-0.055377914	-0.213657971	-0.364604509	-0.490092115	-0.597352921	-0.696296343	-0.757084401	-0.792521079	-0.800714113	-0.802375033	-0.772677765	-0.761704076	-0.720453406	-0.67035944	-0.606940624	-0.547555116	-0.427248742	-0.276391245	-0.091113843	0	0	0	0	0.070863528	0.184280993	0.308660149	0.417605877	0.504834839	0.565534227
0	0	0	0	0	0	0	0	-0.194120315	-0.378704186	-0.212540114	0	0	0	0	0	0	0	0	0	0	0	0	0	0	0	0	0	0	0	0	0	0	0	0	0	0	0	0	0	0	0	0	0	0	0	0	0	0	0
0	-0.093968129	-0.257377931	-0.38246986	-0.48869215	-0.578923959	-0.657014713	-0.719708183	-0.768178341	-0.80022632	-0.824231008	-0.831460347	-0.830127751	-0.828277455	-0.819558027	-0.807274265	-0.79680679	-0.78467157	-0.745971897	-0.697795695	-0.624285416	-0.529948528	-0.420430721	-0.311542188	-0.200483216	-0.093569726	0	0	0	0	0	0	0	0	0	0	0	0	0	0	0	0.064857433	0.229106413	0.362864907	0.469562534	0.58427507	0.708257894	0.815832034	0.900357613	0.957905614
0	0	0	0.085977519	0.293709271	0.472221641	0.619557258	0.731895522	0.820142057	0.881322854	0.919569936	0.93035595	0.925712237	0.908899273	0.878793237	0.839647221	0.789745183	0.723524837	0.629377985	0.506505815	0.360710621	0.209836139	0.051434792	0	0	0	0	0	0	0	0	0	0	0	0	0	0	0	0	0	0	0	0	0	0	0	0	0	0	0
0	0	0	0	0	0	0	0	0	0	0	0	0	0	0	0	0	0	0	0	0	0	0	0	0	0	0	0	0	0	0	0	0	0.05222801	0.14779044	0.234182043	0.346061497	0.429081733	0.518222395	0.613254071	0.709091272	0.768176265	0.820084775	0.863043164	0.897041765	0.928388809	0.956525794	0.977652618	0.989054424	0.992625504
0	0	0	-0.000305642	-0.068930756	-0.133869789	-0.190035231	-0.236048631	-0.278282878	-0.314828936	-0.346157928	-0.372097642	-0.398042824	-0.425462364	-0.454933502	-0.48981897	-0.531783025	-0.578750581	-0.629405756	-0.68189738	-0.733120546	-0.782865752	-0.828876243	-0.87078222	-0.907233411	-0.938974711	-0.96525323	-0.984419248	-0.99508179	-0.997291681	-0.993209776	-0.978850454	-0.960932079	-0.931826296	-0.893195536	-0.841557814	-0.773803371	-0.675833709	-0.555206373	-0.408865533	-0.25324476	-0.116783265	-0.00601871	0	0	0	0	0	0	0
-0.512399217	-0.634695563	-0.725475907	-0.795856383	-0.851363062	-0.898050234	-0.933944136	-0.958760179	-0.977063117	-0.98867096	-0.991530882	-0.987558112	-0.978474953	-0.961595053	-0.939495616	-0.912182563	-0.875217027	-0.827522178	-0.775598369	-0.710176491	-0.644332344	-0.586951055	-0.534026632	-0.481488454	-0.439394453	-0.403968153	-0.368140477	-0.34911034	-0.337304339	-0.333994224	-0.328250862	-0.331728594	-0.319565087	-0.315024087	-0.306171301	-0.292212657	-0.258796401	-0.232539004	-0.201976182	-0.166370806	-0.128327193	-0.109835609	-0.095599554	-0.084213354	-0.07504954	-0.063625491	-0.049543948	-0.03633369	-0.024384083	-0.01498263
0	0	0	0	0	0	0	0	0	0	0	0	0	0	0	0	0	0	0	0	0	0	0	0	0.126960567	0.263880929	0.391734161	0.501676245	0.597069635	0.674120957	0.748317473	0.798680588	0.862139391	0.895234932	0.918189192	0.928655451	0.947483368	0.926093876	0.89241772	0.844321597	0.790588793	0.725017802	0.673504868	0.632072448	0.598819332	0.559138378	0.511914688	0.468459827	0.430390865	0.401307614
0	0	0	-0.088911388	-0.314250519	-0.507438487	-0.663553426	-0.779479808	-0.869854963	-0.93217193	-0.966271422	-0.971909324	-0.960246684	-0.929820813	-0.883665425	-0.825108122	-0.746989846	-0.643820448	-0.517092542	-0.352786619	-0.172773963	-0.001263502	0	0	0	0	0	0	0	0	0	0	0	0	0	0	0	0	0	0	0	0	0	0	0	0	0	0	0	0
0.609144285	0.698095843	0.768170413	0.82247768	0.866553929	0.904182813	0.934556037	0.957055469	0.974435538	0.986222997	0.992465044	0.993023484	0.990064316	0.98334863	0.973394472	0.960813854	0.944206593	0.922499042	0.895750702	0.861415425	0.823728589	0.787536862	0.751438674	0.715349162	0.68372869	0.655554805	0.626886071	0.606709067	0.589535841	0.576578331	0.560929236	0.550122793	0.528749751	0.512201576	0.492195518	0.467623242	0.427452086	0.387412894	0.340100174	0.284533821	0.225764676	0.184147372	0.150463673	0.123153981	0.101321891	0.076930774	0.049554529	0.025221219	0.005183697	0
0	0	0	0	0	0.136275881	0.458397515	0.650235633	0.729411953	0.701837603	0.56181041	0.309281651	0	0	0	0	0	0	0	0	0	0	0	0	0	0	0	0	0	0	0	0	0	0	0	0	0	0	0	0	0	0	0	0	0	0	0	0	0	0
0.39284261	0.508093579	0.600790777	0.673809907	0.73446571	0.788884767	0.834316057	0.869752505	0.899897478	0.923623612	0.941086041	0.95218815	0.960721561	0.96704241	0.971837154	0.976929918	0.981907554	0.985133492	0.986331946	0.982664975	0.976177825	0.970391811	0.963265861	0.954440252	0.946738767	0.939643295	0.929909091	0.923563108	0.915953631	0.907970063	0.895436828	0.882216557	0.859771756	0.836188808	0.806113948	0.767307905	0.710464864	0.641312138	0.557577699	0.457289851	0.350853553	0.264785735	0.195018831	0.138431287	0.093202648	0.042845351	0	0	0	0
-0.605685055	-0.692327417	-0.767897312	-0.824535117	-0.87128769	-0.908304425	-0.939116929	-0.96240006	-0.977582156	-0.984149611	-0.985938374	-0.978766015	-0.965508584	-0.949259284	-0.927028933	-0.899325127	-0.867228466	-0.829341476	-0.77434356	-0.709751649	-0.631682985	-0.545120053	-0.452924053	-0.36276599	-0.276396075	-0.195943645	-0.117672812	-0.050274597	0	0	0	0	0.029391195	0.07597482	0.123544414	0.173257354	0.245327403	0.310364868	0.384863803	0.469796245	0.558319831	0.619686077	0.670543286	0.712030652	0.745096798	0.780107443	0.817352318	0.849327454	0.873913043	0.890217462
0.259554937	0.311881817	0.342651757	0.367863994	0.386222662	0.403233814	0.414587704	0.42096878	0.427010124	0.432922215	0.434054836	0.435171842	0.43580303	0.431220661	0.425957667	0.419629295	0.407286887	0.388928642	0.378692618	0.362565567	0.35560445	0.362622488	0.377851213	0.392035646	0.413391231	0.436856367	0.458448244	0.488170896	0.520938911	0.555820413	0.590803929	0.626714862	0.658841083	0.687855636	0.713607167	0.736202002	0.756518709	0.778847813	0.804045824	0.832137307	0.860568908	0.887937729	0.911620752	0.931149203	0.94663205	0.961442662	0.97542526	0.986398659	0.993188125	0.996332787
0.702206943	0.783385421	0.845307862	0.891694258	0.927613182	0.954771451	0.974829211	0.987445691	0.99351754	0.993263766	0.986811341	0.973712118	0.954731377	0.928983247	0.896733636	0.857225352	0.807530564	0.746962677	0.675414018	0.590511311	0.500066529	0.41202364	0.325616551	0.241501441	0.167366945	0.101422142	0.037708287	0	0	0	0	0	0	0	0	0	0	0	0	0	0	0	0	0	0	0	0	0	0	0
0.01554297	0.082816686	0.142976428	0.191488259	0.234298807	0.27562442	0.312730895	0.344402411	0.373986512	0.399949632	0.424033593	0.44472228	0.466168913	0.490999916	0.518263118	0.550702456	0.591369915	0.638763396	0.68764679	0.741073407	0.79135589	0.836067784	0.875310681	0.911518044	0.940402147	0.96423426	0.984256291	0.994625325	0.996656418	0.990454369	0.979568387	0.959203674	0.938888817	0.909544573	0.87400663	0.829601978	0.775456715	0.696103179	0.598726961	0.481003683	0.356183033	0.244291667	0.15302228	0.078872722	0.019655113	0	-0.024074577	-0.087171427	-0.138090423	-0.173839261
0	0	0	0	0	0	0	0	0	0	0	0	0	0	0	0	0	0	0	0	0	0	-0.094100154	-0.21563367	-0.329874182	-0.434888003	-0.533419354	-0.616535748	-0.688115301	-0.745185524	-0.800651139	-0.837508285	-0.886320024	-0.911973128	-0.931008912	-0.941896305	-0.962094978	-0.952395332	-0.93480271	-0.907924952	-0.877466972	-0.835058234	-0.80178191	-0.775026242	-0.753548985	-0.727852614	-0.697204611	-0.668967667	-0.64417843	-0.625202747
-0.706747101	-0.790333153	-0.846171992	-0.889150099	-0.920882981	-0.94602069	-0.962830544	-0.971752418	-0.976368544	-0.977179879	-0.970603066	-0.960063652	-0.945176942	-0.921516913	-0.892736718	-0.857692429	-0.810388836	-0.750566979	-0.689297611	-0.614247223	-0.54272316	-0.483855367	-0.432857262	-0.382998988	-0.346001485	-0.316639783	-0.287865646	-0.277984447	-0.277679164	-0.287615003	-0.297483791	-0.318276065	-0.325952927	-0.341984166	-0.356100488	-0.368733619	-0.369460711	-0.385787589	-0.406454723	-0.431782048	-0.458019502	-0.494060282	-0.524503194	-0.549457075	-0.569298913	-0.589399882	-0.6097667	-0.626660664	-0.638705284	-0.645914152
0	0	0	0	0	0	0	0	0	0	0	0	0	0	0	-0.016493207	-0.055682417	-0.103371743	-0.144422412	-0.190946086	-0.226554255	-0.247401995	-0.257298212	-0.265241312	-0.263046155	-0.256097618	-0.246915765	-0.226365124	-0.197241997	-0.160803744	-0.119026703	-0.06993714	-0.019558244	0	0	0	0	0	0	0.064002732	0.220220835	0.3573217	0.470055884	0.561834964	0.635056909	0.713988633	0.799530223	0.87388295	0.932514262	0.972601226
0	0	0	0	0	0	0	0	0	0	0	0	0	0	0	0	0	0	0	0	0	0	0	0	0	0	0	0	0.048862176	0.161502244	0.271694251	0.381810229	0.476592619	0.557773745	0.624192626	0.67471662	0.709326015	0.739182734	0.76876409	0.796850569	0.822064811	0.853675118	0.884138572	0.909879086	0.930046697	0.944655382	0.952639859	0.955101715	0.949971767	0.940782915
0	0	0	0	0	0	0	0	0	0	0	0	0	0	0	0	0	0	0	0	0	-0.077941177	-0.216944484	-0.343809235	-0.466906603	-0.580951306	-0.678127737	-0.768817856	-0.841900407	-0.896257895	-0.93426352	-0.947161759	-0.944858301	-0.90936766	-0.844322004	-0.740764215	-0.591231378	-0.36606974	-0.08570002	0	0	0	0	0	0	0	0	0	0	0
-0.853447903	-0.90689078	-0.93932588	-0.963691876	-0.980084296	-0.991215505	-0.996474986	-0.996482316	-0.993281215	-0.987644863	-0.97635532	-0.962435847	-0.944624173	-0.918776736	-0.887996264	-0.850686493	-0.801266537	-0.739859954	-0.676388376	-0.600338508	-0.527517435	-0.466070542	-0.412186888	-0.360046649	-0.320258516	-0.288091973	-0.257420095	-0.244779226	-0.242135106	-0.250091091	-0.259064055	-0.279581668	-0.289008289	-0.307898049	-0.326757384	-0.346568797	-0.358502209	-0.389575305	-0.428378867	-0.475723413	-0.52546983	-0.580741809	-0.626647703	-0.664116682	-0.693972003	-0.725426016	-0.758711409	-0.787185039	-0.80891487	-0.823190745
0	0	0	0	0	0	0	0	0	0	0	0	0	0	0	0	0	0	0	0	0	0	0	0	0	0	-0.129315537	-0.243268603	-0.344934374	-0.429953619	-0.515325557	-0.578838044	-0.660097858	-0.712827436	-0.759651383	-0.799865468	-0.85952236	-0.889802186	-0.91875792	-0.945692448	-0.971464676	-0.972293649	-0.974812059	-0.977248345	-0.979040717	-0.978043194	-0.973738348	-0.968156907	-0.960850743	-0.953521483
0	0	0	0	0	0	0	0	-0.016088052	-0.042623887	-0.066293874	-0.088897584	-0.1135562	-0.139850278	-0.169722022	-0.205551194	-0.247741157	-0.29517313	-0.352189984	-0.413331175	-0.479086059	-0.548066835	-0.616952935	-0.68186167	-0.741989868	-0.796657971	-0.846166138	-0.887267722	-0.920262885	-0.94405996	-0.964147803	-0.972590568	-0.983193135	-0.979793871	-0.969051417	-0.948689742	-0.923377345	-0.872531828	-0.807765561	-0.727058937	-0.640467091	-0.559173666	-0.493700466	-0.440685816	-0.39827735	-0.350373409	-0.296049697	-0.247457279	-0.206969428	-0.177543884
0	0	0	0	0	0	0	0	0	0	0	0	0	0	0	0	0	0	0	0	0	-0.166311239	-0.329967346	-0.466690792	-0.592113301	-0.702815632	-0.775291162	-0.8424777	-0.869842564	-0.861696481	-0.803056988	-0.698783978	-0.527341974	-0.301096735	0	0	0	0	0	0	0	0	0	0	0	0	0	0	0	0
0.886468642	0.930228525	0.955123167	0.973313775	0.984485568	0.990503178	0.99141467	0.987901533	0.981305065	0.972541145	0.958595892	0.942250643	0.921872388	0.893420156	0.859728749	0.818940822	0.765516935	0.699721542	0.630854715	0.54919303	0.470235577	0.402121797	0.341487127	0.283030049	0.237260872	0.199599122	0.164011503	0.147082764	0.140916355	0.146217268	0.152983293	0.172421675	0.180798625	0.200062595	0.220183922	0.24240847	0.257626297	0.294671534	0.3410432	0.397786215	0.457618247	0.522073338	0.575360206	0.618802445	0.65343728	0.690314725	0.729776161	0.763788317	0.790154509	0.80781639
0.434523872	0.49720641	0.515772888	0.52725183	0.52546366	0.513897495	0.492346373	0.463538445	0.430121125	0.395266621	0.348899955	0.300520159	0.243270058	0.164284084	0.072577063	0	0	0	0	0	0	0	0	0	0	0	0	0	0	0	0	0	0	0	0	0	0	0	0	0	0	0	0.088059864	0.245221948	0.370552489	0.504603124	0.64872058	0.773326163	0.870540526	0.936168271
0.11727983	0.178213861	0.236373613	0.281309104	0.320664065	0.355359812	0.386568269	0.412834863	0.434520563	0.450472151	0.464636321	0.473013855	0.479339301	0.487764938	0.495191071	0.503506276	0.51630056	0.532117597	0.539139328	0.546268527	0.543236184	0.529456709	0.507836789	0.485658794	0.458932171	0.431285619	0.40293425	0.371488933	0.33676043	0.300360847	0.259850894	0.21843746	0.171510671	0.126615405	0.078684132	0.025666955	-0.041882509	-0.121320027	-0.21589591	-0.327358854	-0.444503924	-0.542298163	-0.622794198	-0.688344933	-0.740634932	-0.796870732	-0.857670858	-0.910435594	-0.951912952	-0.980166602
-0.651896541	-0.641633995	-0.625722756	-0.609955776	-0.59243258	-0.569485779	-0.545836467	-0.5223883	-0.495824412	-0.467892498	-0.437451442	-0.405132258	-0.367295583	-0.321065087	-0.267094732	-0.201961016	-0.120709475	-0.024343673	0.014536857	0.137261913	0.26234676	0.38138717	0.494408947	0.602280096	0.695283321	0.77662168	0.851952385	0.903930557	0.9399326	0.958269198	0.972675856	0.966256924	0.972122367	0.956549339	0.934519193	0.903260182	0.875745099	0.80893841	0.723905795	0.618235222	0.505555636	0.39107426	0.297808847	0.222062376	0.161559728	0.09495244	0.021241434	0	-0.02731751	-0.064374649
0.626105777	0.65981204	0.654164843	0.645363575	0.625638006	0.595516585	0.557399477	0.514373322	0.466589015	0.417942568	0.358623465	0.297672453	0.226502898	0.131920467	0.02239934	0	0	0	0	0	0	0	0	0	0	0	0	0	0	0	0	0	0	0	0	0	0	0	0	0	0	0	0	0.069414542	0.219603068	0.381428348	0.556722813	0.709041738	0.829079616	0.911091423
0	0	0	0	0	0	0	0	0	0	0	0	0	0	0	0	0	0	0	0	0	0	0.066230871	0.302505641	0.500048282	0.668811283	0.817404457	0.911200609	0.960318391	0.96337112	0.945405993	0.873546713	0.811847804	0.696252684	0.550780612	0.36297547	0.141468322	0	0	0	0	0	0	0	0	0	0	0	0	0
0.260500372	0.429793342	0.558587525	0.659483029	0.740792236	0.811767875	0.8683811	0.909908774	0.943480916	0.968266752	0.982053142	0.987023203	0.986762203	0.97875134	0.966092013	0.949926394	0.926005181	0.89251622	0.856492141	0.806996702	0.7571967	0.716361783	0.679280723	0.641113189	0.612138392	0.588457429	0.562368722	0.551428595	0.545097929	0.544631857	0.53952468	0.54031829	0.523726976	0.510846984	0.490091543	0.459457799	0.403315023	0.344163675	0.272990566	0.187992779	0.097332852	0.03312228	0	0	0	0	0	0	0	0
0.459008915	0.47935283	0.479586304	0.478826534	0.472907674	0.463819297	0.450636116	0.43483241	0.418049311	0.401811458	0.380656428	0.359843273	0.335827868	0.301982231	0.263161059	0.216495477	0.154066482	0.076855114	0.001521775	0	0	0	0	0	0	0	0	0	0	0	0	0	0	0	0	0	0	0.014117272	0.110286522	0.225631488	0.34695634	0.463527444	0.559827343	0.638320841	0.700906658	0.767660273	0.839219813	0.900971879	0.948960302	0.9812029
-0.492790235	-0.623774994	-0.720174044	-0.794179983	-0.851753918	-0.898570253	-0.933622086	-0.956696856	-0.971933698	-0.979426384	-0.977050132	-0.966674058	-0.949611972	-0.922722071	-0.888638996	-0.846783644	-0.791692296	-0.722338505	-0.645502567	-0.551331369	-0.455505872	-0.369109302	-0.288119813	-0.208578439	-0.142840135	-0.086509183	-0.030965948	0	0	0	0	0	0	0	0	0	0	0	0	0	0	0	0	0	0	0	0	0	0	0
0.127858109	0.125358539	0.123233216	0.117819834	0.110718445	0.097041665	0.083123763	0.069038163	0.05028938	0.028025077	0.004184457	0	0	0	0	0	0	0	0	0	-0.030590948	-0.151801755	-0.272959081	-0.389089654	-0.495101199	-0.591015777	-0.680880064	-0.752264536	-0.810664314	-0.853538508	-0.894309711	-0.915861996	-0.950095755	-0.96208951	-0.968077706	-0.966254655	-0.972985272	-0.947537534	-0.911557449	-0.863438263	-0.810971349	-0.74884966	-0.699005213	-0.658685731	-0.626416725	-0.589659234	-0.547653436	-0.509903586	-0.478180205	-0.454919376
0.185178082	0.392988506	0.546292451	0.665331291	0.759050983	0.838114946	0.898718625	0.940473386	0.971481356	0.991460018	0.996462599	0.990226001	0.975545767	0.947431616	0.910681481	0.865275125	0.80332092	0.723041026	0.636860541	0.527811095	0.419209189	0.326230831	0.241570647	0.157391142	0.091211741	0.036208269	0	0	0	0	0	0	0	0	0	0	0	0	0	0	0	0	0	0	0	0	0	0	0	0
0	0	0	0	0	0	0	0	0	0	0	0	0	0	0	0	0	0	0	0	0	0	0	0	0	0	0	0	0	0	0	0	0	0	0	0	0	0	0	0	0	0	-0.062994657	-0.240467534	-0.381790539	-0.528983446	-0.682835112	-0.813328804	-0.911123659	-0.973884164
0	0	0	0	0	0	0	0	0	0	0	0	0	0	0	0	0	0	0	0	0.054760528	0.137186412	0.227383913	0.312694652	0.399194376	0.481594876	0.557274647	0.630596653	0.698237765	0.757957538	0.814777067	0.860003087	0.906143579	0.934515359	0.953385482	0.960890797	0.96498055	0.946052857	0.917974753	0.879025204	0.835398491	0.791959228	0.758587149	0.731911479	0.710436125	0.683542972	0.650278772	0.619015028	0.590650292	0.568274931
0	0	0	0	0	0	0	0	0	0	0	0	0	0	0	0	0	0	0	0	0	-0.019865056	-0.205653646	-0.382487596	-0.534771542	-0.667786577	-0.790207988	-0.874518353	-0.931924834	-0.959853363	-0.980140821	-0.965643511	-0.969370457	-0.937252632	-0.892878014	-0.831093355	-0.771167992	-0.642923325	-0.480791049	-0.280282229	-0.066622476	0	0	0	0	0	0	0	0	0
0.010587712	0.321543777	0.539288996	0.686222592	0.782061987	0.816210943	0.818535337	0.78987445	0.717796474	0.609472484	0.466356402	0.283436392	0.051885186	0	0	0	0	0	0	0	0	0	0	0	0	0	0	0	0	0	0	0	0	0	0	0	0	0	0	0	0	0	0	0	0	0	0	0	0	0
0.061387698	0.249799779	0.400379765	0.51882257	0.616816645	0.704284731	0.776897229	0.833107458	0.880516874	0.91741951	0.943803041	0.95974602	0.971141997	0.978188176	0.982225436	0.985973394	0.988236611	0.98642586	0.9809071	0.966283983	0.947305383	0.930428431	0.912105603	0.891319687	0.873620702	0.85775277	0.837920682	0.825441575	0.812080736	0.799353294	0.779506647	0.759943907	0.724461124	0.688406007	0.642109162	0.582123638	0.492542512	0.385642568	0.256396918	0.101765814	0	0	0	0	0	0	0	0	0	0
0	0	-0.123593254	-0.309344611	-0.463412845	-0.598563715	-0.71128436	-0.798691247	-0.870162371	-0.923066765	-0.96003909	-0.978349924	-0.987571395	-0.990284177	-0.986108475	-0.979098008	-0.968990853	-0.951553934	-0.91939302	-0.871134127	-0.808819053	-0.742880881	-0.670817057	-0.596522402	-0.527037441	-0.462539394	-0.393958347	-0.339285714	-0.28544635	-0.23612584	-0.175413777	-0.120220661	-0.036428547	0	0	0	0	0	0	0	0	0	0	0	0	0	0	0	0	0
0	0	0.171643904	0.355741443	0.509131407	0.636260797	0.743393304	0.826426356	0.887175215	0.9232987	0.944888038	0.94114453	0.922234939	0.896947237	0.857886167	0.808184776	0.751724388	0.683877144	0.574880195	0.443253939	0.276777803	0.087516476	0	0	0	0	0	0	0	0	0	0	0	0	0	0	0	0	0	0	0	0	0	0	0	0	0	0	0	-0.014499747
0	0	0	0	0	0	0	0	0	0	0	0	0	0	0	0	0	0	0	-0.031724555	-0.092683651	-0.172379121	-0.26097598	-0.344246025	-0.430415064	-0.513205567	-0.588509731	-0.664010966	-0.734370193	-0.7974359	-0.856673484	-0.904753657	-0.950801214	-0.978785745	-0.995421326	-0.998414887	-0.993476257	-0.963896502	-0.922716281	-0.867824437	-0.807069816	-0.750973936	-0.707590199	-0.672846964	-0.644902672	-0.610405278	-0.56820585	-0.528779462	-0.493352497	-0.465646021
0	0	0	0	0	0	0	0	0	0	0	0	0	0	0	0	0	0	0.08038587	0.208299489	0.33472409	0.451860662	0.559997486	0.662126465	0.747849764	0.821419659	0.887767071	0.930063443	0.954468624	0.95999333	0.958834427	0.935665785	0.920735275	0.883912972	0.837531699	0.777428018	0.711337045	0.597304892	0.455436829	0.282113412	0.097963821	0	0	0	0	0	0	0	0	0
0	0	0	0	0	0	0	0	0	0	0	0	0	0	0	0	0	0	0	0	0	0	0	0	0.060686228	0.2168588	0.351122745	0.394238449	0.371331885	0.283229234	0.166556725	0	0	0	0	0	0	0	0	0	0	0	0	0	0	0	0	-0.140202229	-0.472840202	-0.703060918
0	0	0	0.139802061	0.358774145	0.548705174	0.686932588	0.775666398	0.845779226	0.897849883	0.907012817	0.898201336	0.873561591	0.806090388	0.721475741	0.6177895	0.462355261	0.252470578	0.064422621	0	0	0	0	0	0	0	0	0	0	0	0	0	0	0.068831334	0.155616595	0.216874091	0.217770868	0.249503035	0.283841528	0.319213542	0.350369458	0.427982327	0.499153021	0.558639456	0.605492474	0.644272845	0.673397274	0.691348791	0.693877551	0.686264698
0.57730863	0.675133568	0.752102631	0.811544232	0.859611805	0.900214153	0.932799515	0.95670007	0.974711719	0.986384376	0.991844596	0.990835218	0.985618887	0.975917176	0.962216807	0.945045237	0.922724143	0.894098812	0.859020412	0.814856038	0.766557438	0.719844828	0.673306002	0.627061889	0.586369183	0.55006348	0.513553325	0.487502259	0.46552922	0.449103934	0.429851058	0.417039455	0.391868636	0.373262704	0.351189156	0.32453912	0.280265676	0.238034736	0.188467733	0.130584095	0.069445516	0.027669865	0	0	0	0	0	0	0	0
0	0	0	0	0	-0.01656144	-0.041182863	-0.062439515	-0.084355152	-0.105818923	-0.126151781	-0.14635803	-0.169005068	-0.194387113	-0.223572161	-0.258674077	-0.300931619	-0.349491207	-0.406362058	-0.468872976	-0.534810777	-0.601558214	-0.667097621	-0.729180271	-0.78531495	-0.835720924	-0.881786761	-0.91790493	-0.945840211	-0.964553159	-0.980293944	-0.984667728	-0.993058749	-0.988499703	-0.978249541	-0.960398745	-0.940671853	-0.897565784	-0.842553804	-0.773950456	-0.700450324	-0.629363532	-0.571913507	-0.525353037	-0.488124194	-0.446393057	-0.399407509	-0.357563456	-0.322981367	-0.29806312
-0.712504604	-0.786552821	-0.842584707	-0.885181949	-0.918493728	-0.944953605	-0.964941178	-0.978184743	-0.986311463	-0.989370743	-0.986970373	-0.979300272	-0.967252348	-0.949751721	-0.927540539	-0.900257153	-0.86531464	-0.822061182	-0.77190211	-0.711397954	-0.647752379	-0.587327928	-0.528758004	-0.471466126	-0.421926033	-0.378308979	-0.335736484	-0.306484817	-0.283902121	-0.269409277	-0.253643346	-0.247258927	-0.228737349	-0.219612796	-0.209104323	-0.196981473	-0.170683582	-0.154498398	-0.136876905	-0.117603293	-0.097411623	-0.092110637	-0.088021182	-0.084748492	-0.082115326	-0.078847137	-0.074832435	-0.071073035	-0.06768248	-0.065021997
-0.865511536	-0.923813124	-0.956513955	-0.979871315	-0.99354079	-0.999416342	-0.99836228	-0.991339493	-0.979588732	-0.964523949	-0.942227594	-0.916231206	-0.884011398	-0.840048418	-0.787990122	-0.724966637	-0.643151028	-0.542976602	-0.43656699	-0.311144698	-0.188386248	-0.080194222	0	0	0	0	0	0	0	0	0	0	0	0	0	0	0	0	0	0	-0.086269666	-0.183635988	-0.263930534	-0.329348833	-0.381520785	-0.437389488	-0.497527849	-0.54956677	-0.590233963	-0.617742618
-0.659929964	-0.767855605	-0.834564569	-0.885530123	-0.920998582	-0.947320188	-0.96205452	-0.966321226	-0.965056056	-0.959471848	-0.943089585	-0.922117958	-0.894667948	-0.852784936	-0.802785986	-0.742148793	-0.660525788	-0.558003899	-0.454512954	-0.329017876	-0.211196472	-0.115621822	-0.03439557	0	0	0	0	0	0	0	0	0	0	0	0	-0.02496086	-0.046189223	-0.097513215	-0.16097388	-0.23773164	-0.317988104	-0.408021586	-0.4831973	-0.544639656	-0.593564547	-0.64448032	-0.697652479	-0.742724182	-0.776456953	-0.798067176
0	0	0	0	0	0	0	0	0	0	0	0	0	0.015381415	0.045802421	0.082517165	0.125945783	0.175445657	0.236251027	0.303000315	0.375996053	0.452677939	0.529982315	0.603546941	0.671792003	0.734001334	0.791492204	0.838998298	0.878287513	0.907844629	0.934972081	0.94979628	0.970016178	0.975415734	0.975026261	0.967167523	0.960120072	0.92982595	0.889631763	0.838039067	0.782227513	0.72506834	0.679239899	0.642176363	0.612510289	0.578661632	0.53992152	0.505074836	0.475742824	0.454199002
-0.485219701	-0.600476215	-0.694816631	-0.766960101	-0.825867428	-0.874682926	-0.914511203	-0.944201454	-0.965704186	-0.978391281	-0.984178688	-0.980902498	-0.97172383	-0.957948476	-0.938535689	-0.914213297	-0.884335004	-0.847342549	-0.797745924	-0.737133991	-0.667144038	-0.594242496	-0.518688664	-0.444176528	-0.375276932	-0.312179126	-0.24978731	-0.199833834	-0.155085178	-0.118017078	-0.077158	-0.045818539	0	0	0	0	0	0	0	0	0	0	0	0	0	0	0	0	0	0
0.356635088	0.487865317	0.598377001	0.683770814	0.7549929	0.8162546	0.867835796	0.908102308	0.939863671	0.96188585	0.977068911	0.982362961	0.982471184	0.980089594	0.973471867	0.964455201	0.954097122	0.940321803	0.914650812	0.881000084	0.836497033	0.785810694	0.729710288	0.673433278	0.618823692	0.567413003	0.515263669	0.47015107	0.426254972	0.386018765	0.340302436	0.299561265	0.243909122	0.195401174	0.141566132	0.079934992	0	0	0	0	0	0	0	0	0	0	0	0	0	0
-0.453021275	-0.582711002	-0.680231203	-0.755903525	-0.816022344	-0.866909099	-0.906542253	-0.934492035	-0.955510001	-0.969276015	-0.974051015	-0.971441509	-0.963590518	-0.948171203	-0.927536972	-0.901927791	-0.867235244	-0.822220883	-0.772446743	-0.709288636	-0.644921984	-0.58814668	-0.535124966	-0.4823316	-0.439450434	-0.403009865	-0.36596429	-0.345219804	-0.331188805	-0.325258687	-0.31642452	-0.316419214	-0.300328063	-0.291665498	-0.278216919	-0.258942112	-0.21876085	-0.183982525	-0.143160386	-0.095345176	-0.044420834	-0.014939041	0	0	0	0	0	0	0	0
0.246144443	0.291214802	0.332701579	0.361135424	0.383340883	0.395612292	0.404673204	0.409642011	0.406729225	0.396289345	0.382582245	0.360780958	0.331609004	0.297919951	0.255941638	0.204569312	0.144118716	0.073954273	0	0	0	0	0	0	-0.045990363	-0.158636535	-0.26592854	-0.356232288	-0.435625315	-0.500536413	-0.566223029	-0.61332446	-0.677263945	-0.717932819	-0.755054358	-0.788256697	-0.84036326	-0.868575344	-0.896636401	-0.924169302	-0.951321666	-0.955411376	-0.959952835	-0.96389781	-0.966948043	-0.968356246	-0.967813756	-0.966161758	-0.962995079	-0.959332353
0	0	0	0	0	0	0	0	0	0	0	0	0	0	0	0	0	0	0	0	0	0	0	0	0	-0.013931779	-0.190100544	-0.355874718	-0.504819423	-0.632077284	-0.75061265	-0.838786135	-0.929213844	-0.976050158	-0.998993639	-0.992603413	-0.973999388	-0.891972905	-0.780696986	-0.63522076	-0.475892191	-0.323376987	-0.203459657	-0.106986713	-0.029567569	0	0	0	0	0
-0.072018664	-0.211621339	-0.336153413	-0.429538185	-0.507394079	-0.569529077	-0.622073943	-0.662612142	-0.689827582	-0.70266129	-0.708351929	-0.699107841	-0.680185258	-0.657742993	-0.626032472	-0.586283503	-0.541485974	-0.489189978	-0.407948935	-0.312755254	-0.193746631	-0.057855846	0	0	0	0	0	0	0	0	0	0	0	0	0	0	0	0	0	0.153534189	0.317372124	0.435428514	0.533260393	0.613066394	0.676673741	0.744033021	0.815703674	0.877241156	0.924569037	0.95596525
0	0	0	0	0	0	0	0	0	0	0	0	0	0	0	0	0	0	0	0	0	0	0	0	0	0	0	0	0	0.052224169	0.117239322	0.174360983	0.239228072	0.290677962	0.339701583	0.386913559	0.446901153	0.501019852	0.562071939	0.630516291	0.700995608	0.753146519	0.797276382	0.83346555	0.862234722	0.891257298	0.920520493	0.944706447	0.961805275	0.971910614
-0.350202826	-0.354221343	-0.354309084	-0.349943239	-0.342362284	-0.326534545	-0.309428166	-0.29137544	-0.26768809	-0.239928082	-0.209287545	-0.173919022	-0.131147006	-0.080185775	-0.019643936	0	0	0	0	0	0	0.064012819	0.211629064	0.353113859	0.480062325	0.593813808	0.700314201	0.781661896	0.84583109	0.889931502	0.9311002	0.947860681	0.981003894	0.986991509	0.985928064	0.975388499	0.975137772	0.933248051	0.876528519	0.802841066	0.723248166	0.633005945	0.560100362	0.501019305	0.453777121	0.400780625	0.34106785	0.287865416	0.243859402	0.212122526
-0.472802797	-0.474864253	-0.465339457	-0.457446566	-0.447405666	-0.436292998	-0.423310105	-0.409581562	-0.396065142	-0.383857079	-0.36901364	-0.355369712	-0.340195308	-0.318826399	-0.294702468	-0.265809484	-0.226820319	-0.178561986	-0.133024439	-0.079305968	-0.032496046	0	0	0	0	0	0	0	0	0	0	-0.019562916	-0.048293938	-0.082465597	-0.118326611	-0.157576511	-0.199095762	-0.259392377	-0.332456471	-0.419722591	-0.51148244	-0.597098978	-0.667789982	-0.725402036	-0.771341339	-0.820398905	-0.873053997	-0.918530395	-0.953930979	-0.977765119
-0.521227232	-0.639613395	-0.725621016	-0.793029461	-0.846140782	-0.892019053	-0.927254756	-0.951754775	-0.971046571	-0.984897607	-0.990227098	-0.990082539	-0.986044856	-0.974635268	-0.959370916	-0.940427248	-0.912988985	-0.876082176	-0.839272747	-0.790733057	-0.744979037	-0.710150505	-0.681104001	-0.651600069	-0.631720323	-0.617008972	-0.600852592	-0.599134783	-0.602973393	-0.612973452	-0.6206641	-0.634463442	-0.635217626	-0.639419021	-0.638470226	-0.631513214	-0.608115705	-0.587890887	-0.563472765	-0.534054938	-0.502135663	-0.485832838	-0.473677397	-0.464044089	-0.456255604	-0.44586616	-0.432412913	-0.419467467	-0.407282494	-0.397363237
0.312614796	0.384936673	0.440867841	0.485887579	0.523302606	0.558477306	0.587786452	0.610815644	0.631916785	0.650296337	0.6647098	0.676567019	0.68817331	0.698693706	0.709816754	0.72292949	0.737180925	0.751620251	0.770088571	0.787309092	0.806738142	0.829928165	0.854034622	0.87599631	0.897913365	0.918503062	0.936072442	0.953278907	0.967757349	0.979273728	0.987957066	0.992517011	0.994011826	0.989716179	0.980080476	0.963563453	0.938744254	0.901172482	0.854250723	0.796604625	0.734861436	0.681768062	0.639134626	0.604641064	0.577037539	0.545648627	0.509834331	0.477679187	0.450703965	0.430959808
-0.683572697	-0.770115078	-0.830904843	-0.877989249	-0.914015116	-0.943715987	-0.965264862	-0.978811635	-0.987995617	-0.992997257	-0.991083337	-0.984872941	-0.974776895	-0.957439062	-0.935805762	-0.9093239	-0.873264745	-0.827119657	-0.779373324	-0.719967659	-0.662704719	-0.615354695	-0.573842238	-0.532918187	-0.502219348	-0.477603035	-0.452975356	-0.443718778	-0.441708241	-0.44764172	-0.452672341	-0.466136735	-0.467627987	-0.475496005	-0.480684618	-0.483113533	-0.472857446	-0.472523872	-0.472843965	-0.473700523	-0.474120093	-0.486045526	-0.496660029	-0.50547142	-0.512434596	-0.518651102	-0.523969058	-0.527781591	-0.529509243	-0.529663046
0.386642066	0.51185113	0.614643686	0.694789832	0.761398307	0.819799262	0.868654138	0.906665291	0.93772107	0.960655738	0.97685078	0.984878718	0.988961063	0.990462857	0.988996645	0.986362936	0.982696878	0.976142969	0.962770468	0.942664127	0.915962916	0.886985216	0.854915024	0.821908422	0.790630626	0.761411081	0.730482597	0.705203745	0.68011039	0.656858243	0.628605168	0.602682486	0.564444653	0.529279199	0.488129674	0.438656985	0.366948414	0.28594808	0.189099867	0.074359932	0	0	0	0	0	0	0	0	0	0
-0.798640185	-0.858885583	-0.89874853	-0.92862072	-0.949912584	-0.965002062	-0.973942125	-0.977097411	-0.97614952	-0.971732717	-0.961548011	-0.947662563	-0.929334381	-0.903307236	-0.871897553	-0.833715836	-0.783899718	-0.722364158	-0.65627483	-0.577375547	-0.499293935	-0.430124015	-0.366910503	-0.305622141	-0.256074801	-0.21434253	-0.174348233	-0.152315066	-0.14018637	-0.138970022	-0.138220632	-0.149664121	-0.148796074	-0.158819182	-0.168759354	-0.179354917	-0.179562205	-0.198366411	-0.222876029	-0.253699343	-0.286217016	-0.327725028	-0.36219007	-0.390318953	-0.41273283	-0.436361514	-0.461382385	-0.482795819	-0.499153021	-0.509912021
0.702027499	0.778092294	0.838504138	0.884071985	0.92031479	0.948800504	0.971013747	0.986389544	0.995743277	0.999000658	0.997051196	0.988747825	0.975469788	0.957368854	0.934037258	0.905289071	0.869580348	0.826072154	0.772313179	0.7082238	0.637795755	0.567076808	0.496035482	0.426631342	0.364026122	0.307559235	0.252642788	0.21069376	0.175344077	0.148521922	0.119946822	0.101678634	0.070181353	0.050130035	0.029037078	0.006471906	0	0	0	0	0	0	0	0	0	0	0	0	-0.000630529	-0.006362279
0	0	0	0	0	0	0	0	0	0	0	0	0	0	0	0	0	0	0	0	0	0	0	0	0	0	0	0	0	0	0	0	0	0	0	0	0	0	0	0	0	0	0	0	0	0	-0.080689923	-0.429256566	-0.70525127	-0.894860432
0.634591759	0.717942412	0.783040826	0.833534895	0.874381349	0.909263793	0.937269097	0.957874916	0.973788948	0.984603162	0.990125565	0.990467498	0.987550277	0.980906195	0.971232054	0.959042101	0.942787974	0.921500384	0.89594872	0.863110711	0.82765743	0.794287302	0.761444257	0.728593202	0.700256496	0.675235587	0.649714273	0.632468994	0.618212051	0.608011207	0.595395244	0.587368929	0.569468052	0.555947558	0.539168182	0.518146436	0.482807136	0.44795391	0.406752754	0.358330308	0.307060624	0.271343864	0.242514821	0.21915799	0.200479285	0.179482976	0.155780899	0.134638362	0.117112507	0.10444389
0	0	0	0	0	0	0	0	0	0	0	0	0	0	0	0	0	0	0	0	0	0	0	0	0	0	-0.031210715	-0.466016507	-0.753456094	-0.87985997	-0.967554924	-0.866692749	-0.873123514	-0.688942232	-0.445081541	-0.114909145	0	0	0	0	0	0	0	0	0	0	0	0	0	0
0.502521538	0.650412921	0.745063874	0.817797509	0.86997303	0.910306421	0.935282663	0.946102607	0.949548537	0.946890402	0.930270611	0.907241559	0.876132863	0.827369565	0.768742147	0.697531686	0.601204559	0.479610747	0.35694386	0.207228579	0.066586392	0	0	0	0	0	0	0	0	0	0	0	0	0	0	0	0	0	0	0.040470737	0.120279393	0.214742964	0.293981052	0.358818854	0.410418084	0.463547414	0.518381975	0.564478338	0.598355449	0.619531136
0	0	0	0	0	0	0	0	0	0	0	0	0	0	0	0	0	0	0	0	0	0	0	0	0	0	0	0	0	0	0	0	0	0	0	0	0	0	0	0	0	0.078657006	0.253847946	0.397262279	0.511370266	0.628395523	0.74863945	0.849399837	0.922924901	0.968430274
0	0	0	0	0	0	0	0	0	0	0	0	0	0	0	0	0	0	0	0	0.036952408	0.150577186	0.266424571	0.377142666	0.480714551	0.575623966	0.664118945	0.738242245	0.801116408	0.850207169	0.89692166	0.926055968	0.964880821	0.98210013	0.992148977	0.993161221	0.999594791	0.975599366	0.941224538	0.894791328	0.843812918	0.7856506	0.739416592	0.702110992	0.672217256	0.63745441	0.596987636	0.560220184	0.52871042	0.505144856
-0.680953415	-0.764491739	-0.830257955	-0.878540976	-0.915817052	-0.942220815	-0.961503136	-0.973116608	-0.976488944	-0.971978703	-0.9610393	-0.941742795	-0.914858638	-0.880463657	-0.837582007	-0.785098231	-0.720456437	-0.642897291	-0.548359621	-0.437827269	-0.317502872	-0.196469643	-0.075511772	0	0	0	0	0	0	0	0	0	0	0	0	0	0	0	0	0	0	0	0	0	0	0	0	0	0	0
0	0	0	0	0	0	0.033965934	0.083449474	0.129023259	0.169046883	0.199939984	0.225666548	0.250971529	0.273159208	0.296709817	0.324500402	0.353828346	0.382709804	0.422141652	0.458208378	0.501002571	0.554503591	0.611556002	0.663785933	0.717031842	0.767616385	0.811362831	0.855381338	0.893928066	0.926245903	0.952642667	0.97004206	0.98074725	0.978086061	0.963500406	0.933757307	0.886632032	0.812412745	0.719042725	0.603625081	0.479639913	0.37304799	0.287800688	0.218903624	0.163739367	0.100445056	0.027637625	0	0	0
0	0	0	0	0	0	0	0	0	0	0	0	0	0	0	0	0	0	0	0	0	0	-0.019152088	-0.158766038	-0.289587479	-0.409597561	-0.521740777	-0.61590461	-0.696205329	-0.759371601	-0.819939759	-0.858612975	-0.910028624	-0.93442119	-0.950269359	-0.955425256	-0.968750851	-0.945096037	-0.909741964	-0.860750363	-0.806586445	-0.741750588	-0.690384294	-0.648975042	-0.615778125	-0.576888011	-0.531324958	-0.489772084	-0.453927025	-0.426946051
0.156474835	0.359805758	0.535532583	0.66374134	0.766722526	0.840660698	0.89941311	0.940071405	0.957441677	0.95148504	0.932424443	0.888718959	0.825135512	0.748658869	0.6509136	0.530678127	0.388183062	0.220581851	0	0	0	0	0	0	0	0	0	0	0	0	0	0	0	0	0	0	0	-0.040233958	-0.174084972	-0.319809673	-0.469529213	-0.547273233	-0.61319355	-0.667279513	-0.710265412	-0.753423508	-0.796696688	-0.832312978	-0.857245521	-0.871758992
-0.389100834	-0.528763772	-0.637722449	-0.722402985	-0.790986066	-0.849873273	-0.897237873	-0.932215121	-0.959553724	-0.978530961	-0.988691433	-0.990379065	-0.986863209	-0.977289338	-0.962956381	-0.944811503	-0.920280869	-0.887733868	-0.848855431	-0.798245763	-0.743755685	-0.693028302	-0.643280876	-0.593308057	-0.550548623	-0.51294215	-0.47423875	-0.448698926	-0.427663933	-0.412800901	-0.393831185	-0.381761502	-0.353689816	-0.331998901	-0.304598299	-0.269778944	-0.211409102	-0.152601749	-0.082835195	-0.000590737	0	0	0	0	0	0	0	0	0	0
0.32401153	0.452535317	0.560278302	0.64443258	0.715102207	0.777632967	0.830711591	0.872777762	0.90771072	0.934075647	0.954049307	0.965437263	0.973155109	0.979528732	0.983506233	0.987376795	0.992363523	0.99638628	0.993101018	0.984690609	0.968254577	0.947050645	0.920940823	0.893494237	0.865643921	0.838677364	0.80957376	0.783381383	0.755555669	0.727837971	0.69438954	0.661439025	0.61687575	0.574065018	0.524669427	0.465916662	0.383949238	0.288209743	0.173463575	0.037297945	0	0	0	0	0	0	0	0	0	0
0	-0.142295777	-0.322557153	-0.464563648	-0.579837189	-0.682154049	-0.764688318	-0.826334239	-0.877845678	-0.917751642	-0.942880337	-0.956480177	-0.964120159	-0.962572153	-0.956300671	-0.947533587	-0.931118796	-0.90439526	-0.87738274	-0.83474493	-0.793015237	-0.76339848	-0.738334287	-0.710626655	-0.692876334	-0.680027509	-0.662494266	-0.661278538	-0.663218862	-0.669574216	-0.668838794	-0.67179776	-0.65348491	-0.635413779	-0.605045474	-0.559099959	-0.479241543	-0.387254822	-0.275447765	-0.140878775	0	0	0	0	0	0	0	0	0	0
0.587256675	0.663416833	0.718384101	0.762194732	0.797130945	0.828717794	0.853485933	0.871404623	0.886935247	0.899742973	0.907322628	0.912262183	0.915835543	0.915564461	0.914232176	0.912351631	0.906990684	0.897482457	0.891525283	0.880210005	0.872763118	0.873347282	0.877946284	0.881309775	0.889196546	0.898582298	0.905896149	0.919257411	0.933896151	0.949678034	0.963673542	0.978054231	0.986462339	0.992850712	0.994819767	0.991527501	0.979530274	0.963872258	0.943931007	0.918926896	0.891632849	0.872149027	0.857183545	0.845221675	0.835591463	0.82352674	0.808599118	0.79456685	0.781832298	0.771784303
0	0	0	0	0	0	0	0	0	0	0	0	0	0	0	0	0	0	0	0	0	0.049846113	0.12404215	0.195026606	0.268261477	0.33872169	0.404778408	0.469743367	0.531765566	0.588565742	0.645110923	0.693518911	0.745466775	0.783822865	0.816940706	0.844383712	0.87616799	0.896375394	0.916521786	0.936145012	0.954909292	0.96510381	0.975123474	0.983624693	0.990272164	0.994826976	0.996890053	0.997043696	0.994575912	0.990808558
0	0	0	0	0	0	0	0	0	0	0	0	0	0	0	0	0	0	0	0	0	0	0	0	0	0	0	0	0	0	0	0	0	0	0	0	0	0	0	0	0	0	0	0	0	0	0	0	-0.430830038	-0.793408852
0.556193373	0.669633284	0.757583626	0.824225028	0.876822119	0.918470409	0.95048645	0.972242083	0.985649189	0.990677759	0.987659289	0.975922008	0.957195523	0.930756801	0.896901727	0.855241353	0.802656306	0.738018686	0.660669446	0.567837257	0.468001311	0.370473257	0.274139563	0.179944582	0.096644904	0.022339616	0	0	0	0	0	0	0	0	0	0	0	0	0	0	0	0	0	0	0	0	0	0	0	0
0.655504693	0.75633474	0.824637793	0.8769394	0.915672751	0.945957455	0.966304788	0.977152279	0.982370286	0.982564049	0.973914161	0.960012603	0.940482128	0.91041619	0.873756147	0.829094352	0.76950261	0.694625501	0.616308037	0.520996304	0.428555054	0.350075219	0.280348981	0.212294396	0.159750677	0.116818609	0.07498086	0.056397743	0.049772912	0.056161491	0.062397028	0.082759091	0.086559359	0.101874396	0.115227746	0.127142249	0.123707063	0.140202099	0.161696016	0.188583281	0.216536538	0.257735802	0.292459653	0.320906981	0.343532679	0.366571965	0.390054245	0.409616841	0.423703733	0.432259034
0	-0.061688837	-0.281247636	-0.45135987	-0.588106397	-0.70416741	-0.79638961	-0.863243617	-0.91406808	-0.947739175	-0.962773862	-0.960345127	-0.946355387	-0.918191302	-0.878941927	-0.829864134	-0.764473317	-0.679658875	-0.580566766	-0.45459836	-0.321055169	-0.197285407	-0.077223328	0	0	0	0	0	0	0	0	0	0	0	0	0	0	0	0	0	0	0	0	0	0	0	0	0	0	0
0	0	0	0	0	0	0	0	0	0	0	0	0	0	0	0	0	0	0	0	0	0	0	0	0	0	0	0	0	0	0	-0.089482387	-0.241522196	-0.33930271	-0.428992442	-0.509860247	-0.635575134	-0.706540103	-0.778163764	-0.849682333	-0.920686193	-0.936825485	-0.952855925	-0.96648654	-0.9771338	-0.984209815	-0.987034983	-0.986726705	-0.98211933	-0.975462703
-0.101295677	-0.039662698	0	0	0	0	0	0	0	0	0	0	0	0	0	0	0	0.101910862	0.210981269	0.333783861	0.453105236	0.561048509	0.658802479	0.750948267	0.826412884	0.890123309	0.947151235	0.9803697	0.996074269	0.993610658	0.984386776	0.954258243	0.931649631	0.888990827	0.837331945	0.772514727	0.700666316	0.582170915	0.43549216	0.25702581	0.067700742	0	0	0	0	0	0	-0.055099171	-0.135080334	-0.191007264
0.251749595	0.419036101	0.551320552	0.654323797	0.738410551	0.811240208	0.870552331	0.915128554	0.950652223	0.976046597	0.991332263	0.996389034	0.995630166	0.988759932	0.976852721	0.961439234	0.940332724	0.911433728	0.87503296	0.826240154	0.771977659	0.720343945	0.668506404	0.616004203	0.570214513	0.529425047	0.486901906	0.457492143	0.43177848	0.41174179	0.386272468	0.367192014	0.330010284	0.298929627	0.260545334	0.212481201	0.136070386	0.055153987	0	0	0	0	0	0	0	0	0	0	0	0
0	0	0	0	0	0	0	0	0	0	0	0	0	0	0	0	0	0	0	0	0	0	0.069846444	0.175408741	0.275935621	0.369053068	0.457253672	0.533220095	0.600594274	0.656487731	0.712419774	0.753361013	0.80620333	0.839688677	0.869029176	0.893642062	0.930855126	0.94739041	0.96224595	0.974859559	0.986396867	0.981851356	0.979350638	0.977574698	0.976055943	0.972445847	0.966362454	0.959835888	0.952733101	0.946305099
-0.195136499	-0.152441657	-0.111023571	-0.076041686	-0.043326718	-0.008530443	0	0	0	0	0	0	0	0	0.041419222	0.093532045	0.15854499	0.235116715	0.318826191	0.412803722	0.506576431	0.594453668	0.676370062	0.753878174	0.819666825	0.87655036	0.928132815	0.962224596	0.983364733	0.990682324	0.993390701	0.979889166	0.972910452	0.949540196	0.91932085	0.87933963	0.836102168	0.758369708	0.661295581	0.542344374	0.415848347	0.295277659	0.197022536	0.117217494	0.053475462	0	0	0	0	-0.014252657
-0.606984884	-0.720073549	-0.79599585	-0.854525168	-0.897942786	-0.932601459	-0.95605836	-0.968869572	-0.975939117	-0.977885495	-0.969953703	-0.956699562	-0.93773066	-0.907206419	-0.869995076	-0.824663581	-0.763312249	-0.68555531	-0.606083441	-0.508479648	-0.415596594	-0.339480612	-0.273722212	-0.209356728	-0.161851562	-0.124296763	-0.087369084	-0.075198683	-0.075454816	-0.089000105	-0.102320105	-0.129769838	-0.139870007	-0.160654217	-0.178672068	-0.194415167	-0.194139656	-0.213709448	-0.238516626	-0.268914335	-0.300307197	-0.34498146	-0.382823315	-0.413863838	-0.438536934	-0.4633676	-0.488333866	-0.508925323	-0.523411371	-0.531908431
0	0.079927515	0.22749915	0.342509919	0.441367789	0.529396322	0.606542964	0.669899465	0.723035357	0.763402827	0.79726365	0.818330565	0.834860623	0.853626106	0.870213342	0.888803443	0.91490793	0.945226628	0.961116091	0.97478296	0.971055641	0.950848552	0.917422123	0.881886195	0.839394938	0.795386395	0.748432133	0.697829017	0.640728345	0.580108164	0.510172584	0.43759163	0.351299249	0.266613656	0.172990508	0.065770174	0	0	0	0	0	0	0	0	-0.064722974	-0.185402911	-0.317102993	-0.43209837	-0.523602484	-0.586826866
0	0.101339536	0.269548403	0.402478209	0.512563254	0.611901235	0.694437162	0.758539017	0.813620868	0.857679331	0.889954999	0.911366471	0.928569998	0.941241535	0.951595128	0.962898577	0.973576024	0.980741034	0.987030309	0.984448724	0.979308481	0.978304994	0.976556323	0.971311145	0.968783175	0.967080992	0.960013374	0.959274475	0.956090656	0.951672915	0.939185991	0.924450738	0.893659439	0.85885048	0.811670993	0.748111167	0.653117469	0.53493777	0.391149644	0.218207876	0.034304594	0	0	0	0	0	0	0	0	0
0	0	0	0	0	0	0	0	0	0	0	0	0	0	0	0	0	0	0	0	0	-0.087495103	-0.213842458	-0.331856113	-0.444833299	-0.549202447	-0.642343946	-0.725402743	-0.794651715	-0.848156277	-0.892977541	-0.917036352	-0.939139258	-0.934365962	-0.912107666	-0.867308217	-0.804413961	-0.691025211	-0.547233262	-0.368529429	-0.176614433	-0.003089302	0	0	0	0	0	0	0	0
0	0	0	0	0	0	0	0	0	0	0	0	0	0	0	0	0	0	0	0	0	0	0.088745422	0.25801164	0.412696492	0.551889149	0.673749856	0.773182666	0.846974321	0.89342002	0.923657686	0.919585692	0.911526308	0.863217573	0.787063313	0.673785302	0.524906523	0.287478428	0	0	0	0	0	0	0	0	0	0	0	0
0	0	0.108745635	0.31508692	0.481648059	0.625457897	0.740492858	0.824960677	0.891720701	0.939099662	0.964379205	0.970082723	0.963774809	0.941856933	0.908981416	0.867349417	0.809382315	0.731254888	0.641921395	0.523847873	0.400247717	0.290259338	0.185307766	0.079229553	0	0	0	0	0	0	0	0	0	0	0	0	0	0	0	0	0	0	0	0	0	0	0	0	0	0
0	-0.326391794	-0.547512681	-0.714659978	-0.834084777	-0.921421736	-0.9740602	-0.994284544	-0.993644289	-0.975463057	-0.925094005	-0.85609473	-0.764436611	-0.630611372	-0.469278324	-0.273204929	-0.014661686	0	0	0	0	0	0	0	0	0	0	0	0	0	0	0	0	0	0	0	0	0	0	0	0	0	0	0	0	0	0	0	0	0
0	0	0	0	0	0	0	0	0	0	0	0	0	0	0	0	0	0	0	0	0	0.135422747	0.279081491	0.415676586	0.537879284	0.647028142	0.747506333	0.82412858	0.882590678	0.920535775	0.95297361	0.960419388	0.979382431	0.970561325	0.951186633	0.917556623	0.884285902	0.80210833	0.696672095	0.564718794	0.423356481	0.282766125	0.16896624	0.076698582	0.002938264	0	0	0	0	0
0	0	0	0	0	0	0	0	-0.156680738	-0.480888494	-0.447960901	-0.075529023	0	0	0	0	0	0	0	0	0	0	0	0	0	0	0	0	0	0	0	0	0	0	0	0	0	0	0	0	0	0	0	0	0	0	0	0	0	0
0	0	0	0	0	0	0	0	0	0	0	0	0	0	0	0	0	0	0	0	0	0.071867557	0.154915999	0.234355867	0.314667021	0.391203581	0.46288836	0.531389983	0.595573854	0.653045563	0.709935485	0.756967907	0.808622326	0.84500885	0.875701355	0.900032813	0.92904835	0.94322553	0.955775748	0.966037887	0.974856266	0.975000674	0.976800594	0.978619245	0.979931681	0.978664969	0.97434148	0.968899673	0.961949691	0.955061666
0	0	0	0	0	0	0.029395373	0.138379141	0.23404376	0.312417396	0.374981891	0.42063912	0.461697403	0.501001884	0.539657603	0.5843684	0.636805223	0.691937915	0.745733125	0.79340444	0.833237429	0.870682468	0.90070337	0.923740746	0.942310797	0.95700364	0.961791944	0.964451261	0.95593459	0.938060007	0.905668455	0.861734957	0.798076052	0.721792658	0.624793058	0.499543135	0.325876579	0.099638323	0	0	0	0	0	0	0	0	0	0	0	0
0	0	0	0	0	0	0	0	0	0	0	0	0	0	0	0	0	0	0	0	0	0	0	0	0	0.063337533	0.413971507	0.605561841	0.673401922	0.615704707	0.50156984	0.243371178	0.017390872	0	0	0	0	0	0	0	0	0	0	0	0	0	0	0	0	0
0	0	0	0	0	0	0	0	0	0	0	0	0	0	0	0	0	0	0	0	0	0	0	0	0	0	0	0.073573911	0.228167931	0.368750986	0.503859354	0.616987245	0.729555057	0.805343597	0.860525008	0.891592523	0.91490242	0.89497134	0.859511241	0.8052301	0.742209277	0.678304922	0.631117497	0.593827572	0.563635924	0.522541794	0.468600006	0.416346027	0.366664956	0.325887401
-0.404735817	-0.502767598	-0.581831165	-0.644428632	-0.696707959	-0.744257446	-0.784229755	-0.815742904	-0.84314635	-0.86536727	-0.882449091	-0.89444522	-0.904779764	-0.913808868	-0.922220906	-0.931801481	-0.942442938	-0.95270829	-0.962612868	-0.969557053	-0.974739486	-0.980528681	-0.985015741	-0.987614354	-0.990138105	-0.992236954	-0.991565897	-0.991992535	-0.99011622	-0.986488043	-0.978770748	-0.96872362	-0.951978528	-0.932319378	-0.906617807	-0.872791062	-0.824317284	-0.762371879	-0.686934418	-0.59617076	-0.499742278	-0.419920568	-0.355235478	-0.30277375	-0.260841177	-0.214123396	-0.161825913	-0.1154174	-0.077319144	-0.050063673
0	0	0	0	0	0	0	0	0	0	0	0	0	0	0	0	0	0	0	0	0	0	0	0	0	0	0	0	0	0	0	0	0	0	0	0	0	0	0	0	0	0	0	0	0	0	0	0	0	0
0.280200521	0.236037013	0.192469121	0.156117268	0.122208196	0.086855021	0.053519533	0.023428498	0	0	-0.001008438	-0.028130175	-0.058129372	-0.094294545	-0.135386269	-0.184674656	-0.246625959	-0.319836519	-0.398288483	-0.486470831	-0.572921395	-0.65212285	-0.724587449	-0.792965165	-0.849712938	-0.898052577	-0.941499528	-0.968118634	-0.982287691	-0.983426266	-0.979839076	-0.961156162	-0.9480188	-0.920121821	-0.885695811	-0.841815132	-0.793365797	-0.711652698	-0.610248041	-0.486612129	-0.355352878	-0.231814225	-0.130991337	-0.049069076	0	0.025585078	0.104658607	0.174149964	0.230148927	0.269401162
0.57652672	0.688623864	0.772005544	0.835997329	0.886042875	0.926833825	0.957683925	0.978321776	0.992139179	0.999148803	0.99788061	0.989584503	0.975573473	0.953535804	0.92541756	0.890841417	0.845520158	0.788514059	0.724571201	0.646204203	0.565699995	0.492229461	0.422698807	0.354378545	0.297249964	0.247927651	0.199271851	0.169067907	0.147636008	0.136601483	0.123642024	0.122391626	0.104598806	0.097628769	0.087712959	0.074404421	0.041633985	0.020743596	0	0	0	0	0	0	0	0	0	0	0	0
-0.835313959	-0.901034829	-0.940784677	-0.965076937	-0.976658399	-0.971785683	-0.959048525	-0.939282125	-0.908458444	-0.869196514	-0.820442178	-0.762203688	-0.690297053	-0.600231579	-0.492807239	-0.36255089	-0.200006746	-0.005846082	0	0	0	0	0	0	0	0	0	0	0.001401618	0.055751557	0.105876647	0.113249141	0.153418755	0.148905706	0.135707301	0.110005569	0.107311882	0.033646922	0	0	0	0	0	0	0	0	0	0	0	0
-0.061589778	-0.267404176	-0.42267586	-0.544960041	-0.643569121	-0.730755029	-0.800358498	-0.851626501	-0.894151826	-0.926847272	-0.946190454	-0.955755484	-0.959900112	-0.954933138	-0.945409449	-0.932915882	-0.911981918	-0.88044068	-0.849327011	-0.803188197	-0.759227716	-0.728179048	-0.702722065	-0.675194002	-0.658160672	-0.646322335	-0.630615108	-0.631424636	-0.636396011	-0.646530344	-0.650987357	-0.659998509	-0.6497759	-0.640563653	-0.620895803	-0.588215827	-0.526502866	-0.457427476	-0.373376122	-0.272039375	-0.163578603	-0.084613615	-0.021835163	0	0	0	0	0	0	0
0.416520275	0.515754054	0.574673732	0.620567244	0.652324365	0.677294629	0.691355701	0.695773109	0.6964768	0.69451945	0.682549064	0.66779315	0.648387037	0.615885834	0.577399879	0.530807517	0.465908875	0.382875519	0.304208413	0.206921521	0.120731936	0.058501514	0.011359967	0	0	0	0	0	0	0	0.016512234	0.068753477	0.105832716	0.150888105	0.19339813	0.234587166	0.265594039	0.319712649	0.385051384	0.462571661	0.543165246	0.628565059	0.70023018	0.758877445	0.805547717	0.853555285	0.903049961	0.944625181	0.975127047	0.994147637
-0.189228736	-0.309341932	-0.413814754	-0.495826381	-0.56601916	-0.629386943	-0.684527567	-0.729593838	-0.768215809	-0.798599379	-0.823977894	-0.84117551	-0.855850927	-0.871726413	-0.886800294	-0.90406344	-0.926573076	-0.952072408	-0.970972527	-0.988657567	-0.99712252	-0.997141558	-0.989642027	-0.98003629	-0.965915006	-0.950090721	-0.931355557	-0.909628735	-0.882713197	-0.852193851	-0.815218264	-0.774650008	-0.725540818	-0.674713192	-0.616722841	-0.548272249	-0.457861301	-0.345995699	-0.211275712	-0.050843995	0	0	0	0	0	0	0.033920053	0.113211188	0.176800839	0.221132857
-0.716102576	-0.820410439	-0.878604329	-0.921840454	-0.948573317	-0.964391188	-0.967954472	-0.960995954	-0.947767563	-0.930323088	-0.900639288	-0.866292455	-0.823486017	-0.76201161	-0.68942803	-0.601611717	-0.485185833	-0.34079353	-0.193103001	-0.016782002	0	0	0	0	0	0	0	0	0	0	0	0	0	0	0	0	0	0	0	0	-0.044987832	-0.194542848	-0.318497362	-0.419617002	-0.500210204	-0.585525466	-0.676265768	-0.754156033	-0.814027587	-0.853717721
0.205353871	0.401637957	0.56044611	0.679240802	0.773857236	0.846569734	0.90340853	0.942630454	0.964707555	0.969511593	0.960999648	0.934406122	0.89346306	0.839921928	0.771181462	0.68654869	0.582885055	0.457911454	0.300325331	0.114268433	0	0	0	0	0	0	0	0	0	0	0	0	0	0	0	0	0	0	0	0	0	0	0	0	0	0	0	0	0	0
0	0	0	0	0	0	0	0	0	0	0	0	0	0	0	0	0	0	0	0	0	0	0	0	0	0	0	0	0	0	0	0	0	0	-0.012090402	-0.085480233	-0.177308168	-0.261065318	-0.355617307	-0.461660009	-0.570801597	-0.652775455	-0.722201556	-0.779147469	-0.824412771	-0.869983824	-0.915823397	-0.953642644	-0.980268524	-0.995904543
0.170570388	0.33887929	0.476215915	0.583343585	0.672172471	0.750047123	0.814970792	0.865284032	0.906378171	0.936745026	0.957900786	0.968271344	0.973360542	0.974642699	0.971900438	0.967453027	0.961120953	0.950466602	0.931236905	0.902624294	0.865877832	0.827070433	0.784759928	0.741193907	0.700493209	0.662742736	0.622673161	0.59077381	0.559452955	0.530849247	0.495693287	0.463851971	0.415425753	0.371041473	0.318617424	0.255100848	0.16209048	0.057303299	0	0	0	0	0	0	0	0	0	0	0	0
0.628308286	0.714963471	0.781396775	0.833281579	0.875136099	0.911425514	0.940421026	0.961702478	0.978669984	0.990900563	0.997535184	0.999396721	0.998364277	0.993381941	0.985783606	0.976135291	0.962422667	0.943695547	0.922732506	0.894655354	0.865663547	0.8405535	0.816966992	0.792991803	0.773736273	0.757421842	0.740091805	0.730794547	0.724095916	0.720778342	0.715049462	0.712881967	0.701397039	0.692619738	0.680007853	0.66254005	0.631469759	0.599507894	0.56128111	0.515873596	0.467557269	0.43355944	0.406330524	0.384315621	0.366692135	0.346535547	0.32341583	0.302592489	0.285023073	0.272087441
0	0	0	-0.134640923	-0.332167095	-0.504671772	-0.642192311	-0.743007507	-0.824586455	-0.884921803	-0.918453381	-0.930676445	-0.930255434	-0.910895848	-0.880302475	-0.841235562	-0.783216225	-0.70185802	-0.614799828	-0.494968961	-0.374835844	-0.276995189	-0.188580897	-0.09746684	-0.028839399	0	0	0	0	0	0	0	0	0	0	0	0	0	0	0	0	0	0	0	0	0	0	0	0	0
0	0	0	0	0	0	0	0	0	0	0	0	0	0	0	0	0	0	0	0	0	0	0	0	0	0	0	0	0	0	0	0	0	0	0	0	0	0	0	0	0	0.169947059	0.320790517	0.444503957	0.542847064	0.641960784	0.741783809	0.824218323	0.882382834	0.916655207
0	0	0	0	0	0	0	0	0	0	0	0	0	0	0	0	0	0	0	-0.178243869	-0.371190951	-0.521970966	-0.6378828	-0.742241828	-0.809005032	-0.854116302	-0.885078026	-0.870575239	-0.818633685	-0.732051605	-0.622913835	-0.475992396	-0.325471239	-0.144730189	0	0	0	0	0	0	0	0	0	0	0	0	0	0	0	0.032798145
-0.499933742	-0.670308999	-0.780463335	-0.863488524	-0.922149994	-0.964246852	-0.988633586	-0.996597773	-0.993883126	-0.982342168	-0.954208844	-0.916664912	-0.867278646	-0.795684829	-0.709591802	-0.605016483	-0.467284653	-0.296292196	-0.116105745	0	0	0	0	0	0	0	0	0	0	0	0	0	0	0	0	0	0	0	0	0	0	0	0	0	0	0	0	0	0	-0.024010614
0	0	0	0	0	0	0	0	0	0	0	0	0	0	0	0	0	0	0	0	0	0	0	0	0	-0.098904966	-0.264183772	-0.403996361	-0.524636613	-0.621110733	-0.714894755	-0.777624919	-0.860169927	-0.903923933	-0.936496334	-0.955326733	-0.989581536	-0.973926861	-0.945141771	-0.90089594	-0.850663344	-0.780492246	-0.725499494	-0.681297705	-0.64581023	-0.60323784	-0.552349263	-0.505405682	-0.464106908	-0.432430731
-0.491625541	-0.56671333	-0.626091903	-0.673328319	-0.712593264	-0.748601685	-0.778655098	-0.802195776	-0.822954684	-0.840150342	-0.853261018	-0.862908773	-0.871542793	-0.878911824	-0.886048284	-0.894267258	-0.903043277	-0.911342202	-0.920846519	-0.928087577	-0.935362009	-0.944621107	-0.953804772	-0.961356535	-0.96922887	-0.976649741	-0.981689883	-0.987677101	-0.991871539	-0.994475047	-0.994110247	-0.991486657	-0.984180042	-0.973671279	-0.95831686	-0.93658373	-0.904531411	-0.861952223	-0.809710323	-0.746447894	-0.679041598	-0.622959042	-0.577685421	-0.541004129	-0.511670235	-0.478706735	-0.441505892	-0.408328116	-0.380834745	-0.360967924
0	0	0	0	0	0	0	0	0	0	0	0	0	0	0	0	0	0	0	0	0	0	0.090931122	0.251393588	0.395530208	0.524707843	0.645079596	0.737406803	0.809890167	0.859372646	0.904668852	0.921925292	0.956183697	0.959119883	0.952753873	0.933902337	0.92348725	0.863203909	0.783322056	0.681034549	0.570868821	0.452234607	0.356370609	0.2786801	0.21655925	0.146905765	0.068460961	0	0	0
0.510780703	0.556947439	0.580798923	0.599305983	0.610666628	0.61871526	0.62115385	0.618933984	0.615191855	0.610747515	0.600879561	0.590228698	0.577076156	0.555996336	0.531434514	0.501804923	0.460707123	0.408485801	0.359558197	0.299668989	0.247367317	0.210230284	0.182881168	0.156428226	0.142070399	0.133942234	0.126244308	0.134663784	0.151733223	0.177219303	0.204179893	0.239611325	0.266925308	0.299188716	0.330710832	0.362575815	0.390731159	0.434971056	0.488350845	0.551750764	0.617952008	0.684088478	0.739256438	0.78433488	0.820234018	0.857679177	0.896880859	0.930167906	0.955173858	0.971272239
0.580143681	0.686014126	0.775253959	0.840206941	0.891663581	0.927901744	0.955893945	0.974355956	0.980823856	0.975486609	0.962841489	0.937690662	0.901976724	0.85838713	0.803282769	0.735648467	0.654555017	0.558688172	0.434897577	0.291529098	0.129387294	0	0	0	0	0	0	0	0	0	0	0	-0.034031264	-0.087225361	-0.13845755	-0.187866543	-0.267966776	-0.319742369	-0.374868749	-0.433419769	-0.493182023	-0.516929749	-0.537422036	-0.554308041	-0.567700292	-0.580597357	-0.59288038	-0.602590056	-0.608720202	-0.611685001
0	0	0	0	0	0	0	0	0	0	0	0	0	0	0	0	0	0	0	0	0	0	0	0	0	0	0	0	0	0	0	0	0	0	0	0	0	0	0	0	0	0	0	0	0	0	0	-0.172954716	-0.573122529	-0.846370124
-0.640701958	-0.720254895	-0.78196391	-0.830410984	-0.869889098	-0.904718347	-0.932986524	-0.954231915	-0.971781321	-0.985108419	-0.993561016	-0.997797344	-0.999826507	-0.99895364	-0.996304578	-0.992670005	-0.98664441	-0.977279986	-0.966699197	-0.950840101	-0.934244898	-0.92059256	-0.907782733	-0.894221729	-0.883738577	-0.875006497	-0.864890271	-0.860204265	-0.856608004	-0.854692601	-0.850262034	-0.847439468	-0.837100022	-0.827577398	-0.814070674	-0.795426762	-0.764661411	-0.729968427	-0.68808528	-0.637984455	-0.584668915	-0.544313608	-0.511852341	-0.485576676	-0.46455432	-0.440741439	-0.413667629	-0.389412176	-0.3691439	-0.354369092
0.791904711	0.853320159	0.893325419	0.924287868	0.946928365	0.965039315	0.976900213	0.982936354	0.986125215	0.98686993	0.982057075	0.974706698	0.96438553	0.947387559	0.926834304	0.901839304	0.867613449	0.824024156	0.780652331	0.727156541	0.677448303	0.638355707	0.605844172	0.574010263	0.551954916	0.535402457	0.519058174	0.516690637	0.521336147	0.533293046	0.54534288	0.565010984	0.575427941	0.591146368	0.605270335	0.618171257	0.623102244	0.639319926	0.659310093	0.683348829	0.708226007	0.739098149	0.765175217	0.78655044	0.803546743	0.820765015	0.83821101	0.852682197	0.862999488	0.869174525
0	0	0	0	0	0.068415335	0.14889314	0.214046983	0.272538981	0.321821228	0.36276221	0.394818258	0.425511525	0.456828307	0.489420757	0.527689717	0.57341314	0.623612691	0.67587181	0.727717061	0.776137741	0.822522239	0.863873793	0.90024203	0.93126117	0.95773525	0.977403814	0.991227383	0.995610405	0.991151139	0.977879146	0.953838957	0.921443376	0.877388318	0.820435717	0.745857048	0.645393109	0.507707751	0.339102351	0.135428149	0	0	0	0	0	0	0	0	0	0
0	0	0	0	0	0	0	0	0	0	0	0	0	0	0	-0.012699419	-0.064835169	-0.125125857	-0.196708894	-0.276279101	-0.361147877	-0.447415108	-0.532741667	-0.614004279	-0.68773932	-0.75414788	-0.815541324	-0.863877741	-0.902207135	-0.928983899	-0.952966459	-0.962695806	-0.979365435	-0.979717831	-0.974114636	-0.960615448	-0.948519848	-0.909451281	-0.858499411	-0.793947904	-0.724510061	-0.653726068	-0.596624039	-0.550367687	-0.513373315	-0.471737007	-0.424680448	-0.382675505	-0.347809954	-0.322572089
-0.866140877	-0.932654058	-0.965303385	-0.986030321	-0.993819362	-0.98856901	-0.974467029	-0.953107782	-0.923808284	-0.889268391	-0.844484358	-0.793671194	-0.731808729	-0.650903481	-0.55539535	-0.439848125	-0.292167046	-0.113394301	0	0	0	0	0	0	0	0	0	0	0	0	0	0	0	0	0	0	0	0	0	0	0	0	0	0	0	0	0	0	-0.048802129	-0.102844344
-0.552761314	-0.655369622	-0.733216825	-0.794236282	-0.843370041	-0.886300236	-0.92049742	-0.945544786	-0.965831893	-0.980863708	-0.989199935	-0.992266863	-0.992204099	-0.9873901	-0.979794387	-0.970097188	-0.955640592	-0.935338721	-0.913751993	-0.883988095	-0.854281465	-0.830282002	-0.808725463	-0.786481909	-0.769889422	-0.756493189	-0.74159677	-0.73592065	-0.733046643	-0.733698102	-0.731568478	-0.732949162	-0.723860733	-0.71686854	-0.705069634	-0.687263249	-0.654150154	-0.619209103	-0.577114522	-0.52678386	-0.473061284	-0.435126243	-0.404896436	-0.380488164	-0.360935745	-0.338322479	-0.312125151	-0.288389809	-0.268149981	-0.253087954
0.254126929	0.32822651	0.387846913	0.435753053	0.476202043	0.514331849	0.546791819	0.57292222	0.596854919	0.61758274	0.634713222	0.648813014	0.662765178	0.676695588	0.691556775	0.709115685	0.729544995	0.751704664	0.776855226	0.801993907	0.827646737	0.854484843	0.880461039	0.904087847	0.925887674	0.945532648	0.961971608	0.975921654	0.985799119	0.991530327	0.9938331	0.990859476	0.985198795	0.973210953	0.95557227	0.930401322	0.895889766	0.845433622	0.783036106	0.707036328	0.626024335	0.555559109	0.498569527	0.452373268	0.415439167	0.374106548	0.327641793	0.286301147	0.252196129	0.227668426
-0.669469367	-0.781259687	-0.850424023	-0.893709877	-0.915999519	-0.911671252	-0.894279946	-0.865080503	-0.817913073	-0.756872536	-0.680346742	-0.588283903	-0.474277265	-0.331253581	-0.160477805	0	0	0	0	0	0	0	0	0	0	0	0	0	0	0	0	0	0	0	0	0	0	0	0	0	0	0	0	0	0	0	0	0	0	0
0	0	0	0	0	0	0	0	0	0	0	0	0	0	0	0	0	0	0	0	0	0	0	0	0	0	0	0	0	0	0	0	0	0	0	0	0	0	0	0	0	0	0	0	0	0	0	0	0	0
0.446516604	0.534604909	0.613366845	0.673089604	0.723380717	0.764928512	0.800525478	0.828621192	0.849133517	0.861183392	0.869059447	0.868219629	0.862328718	0.855272288	0.8437228	0.828895406	0.81305799	0.794591434	0.760770868	0.720409909	0.666516793	0.602289264	0.5308436	0.460471043	0.390703754	0.324526789	0.259426781	0.200385412	0.143494008	0.091490783	0.035360904	0	0	0	0	-0.031548762	-0.110925905	-0.191115404	-0.284662187	-0.393036954	-0.506472859	-0.592674935	-0.663827981	-0.721812109	-0.768049855	-0.817460128	-0.870531566	-0.916389313	-0.952121342	-0.976206784
0	-0.043831429	-0.26969432	-0.44131687	-0.584783568	-0.703411291	-0.803907258	-0.882230856	-0.93933311	-0.972934584	-0.993479533	-0.989830124	-0.971794216	-0.948590591	-0.912372762	-0.866212841	-0.814687205	-0.753370833	-0.651386072	-0.528846813	-0.37144543	-0.189851516	0	0	0	0	0	0	0	0	0	0	0	0	0	0	0	0	0	0	0	0	0	0	0	0.117939518	0.256810975	0.377065083	0.471177044	0.534947959
0.74447178	0.820952309	0.872702463	0.912606005	0.942353141	0.966189703	0.982511158	0.99165235	0.996883888	0.998587256	0.993695997	0.985144086	0.972761743	0.95276956	0.928329137	0.8985378	0.858240133	0.80714536	0.754735593	0.690316448	0.628807818	0.578179603	0.534241287	0.491205682	0.459235264	0.433829395	0.408812841	0.400121905	0.39957849	0.407788466	0.415749071	0.433032555	0.438694908	0.45145704	0.462301948	0.471504779	0.469751452	0.480834599	0.495020874	0.51250093	0.530500883	0.557751463	0.580893979	0.599889237	0.614983218	0.630081673	0.645154239	0.657519017	0.666106719	0.671044124
0.659155304	0.731848593	0.786534593	0.829847294	0.864900874	0.896355305	0.921603883	0.940393877	0.956420514	0.969240866	0.977423047	0.982451923	0.985944606	0.986502551	0.985919871	0.984885405	0.981506682	0.975007382	0.969840294	0.960077782	0.951803682	0.948464349	0.947225333	0.944942944	0.945837082	0.947968523	0.948353904	0.953522782	0.959414013	0.966203973	0.970896198	0.976029586	0.97517043	0.97325979	0.967289766	0.956265112	0.935623114	0.910520642	0.879634693	0.842066287	0.801766642	0.771113445	0.746753706	0.727099659	0.711349878	0.69302333	0.671678077	0.652277933	0.635642618	0.623194458
-0.083496386	-0.28314537	-0.440059559	-0.562873754	-0.663296364	-0.751412966	-0.823325683	-0.877671478	-0.922104167	-0.955233701	-0.976386851	-0.986206335	-0.990034168	-0.987035481	-0.979158556	-0.968477606	-0.952232539	-0.927929543	-0.897994745	-0.854798872	-0.807352475	-0.76465425	-0.722471677	-0.678728335	-0.642059701	-0.610009884	-0.5749391	-0.553322411	-0.534497941	-0.520332577	-0.499572211	-0.48368066	-0.44814147	-0.416347127	-0.374934544	-0.320902958	-0.234885596	-0.139390527	-0.024691977	0	0	0	0	0	0	0	0	0	0	0
0	0	0	0	0	0	0	0	0	0	0	0	0	0	0	0	0	0	0	0	0	0	0	0	0	0	0	0	0	0	0	0	0	0	0	0	0	0	0	0	0	0	0	0	0.118785869	0.322913224	0.516038622	0.667870101	0.762281197	0.8064905
0	0	0	0	0.059883832	0.343548532	0.577952061	0.753392559	0.866534145	0.913832831	0.922714903	0.86306972	0.756016465	0.623010127	0.442947745	0.218986686	0	0	0	0	0	0	0	0	0	0	0	0	0	0	0	0	0	0	0	0	0	0	0	0	0	0	0	0	0	0	0	0	0	0
0.10282248	0.279371495	0.422931025	0.535629634	0.629429943	0.713020928	0.783033009	0.837768799	0.883792721	0.91935305	0.945471547	0.961167691	0.972434384	0.980521045	0.98575915	0.990952627	0.996010542	0.998346727	0.995182681	0.984245105	0.966922558	0.948588636	0.926982178	0.903144359	0.880785958	0.859779592	0.835226349	0.816194092	0.795593718	0.775144322	0.747559563	0.720038151	0.677466517	0.635000174	0.583025979	0.518075916	0.424077139	0.312308062	0.177572238	0.016826742	0	0	0	0	0	0	0	0	0	0
0	0	0	0	0	0	0.011190144	0.02865982	0.047440854	0.066575799	0.084948141	0.104004993	0.125808938	0.15019242	0.178546172	0.212734623	0.25362163	0.300555537	0.356850069	0.418933241	0.485644963	0.554321591	0.6226785	0.687674186	0.747162653	0.800983022	0.850597981	0.890467394	0.92251568	0.945498253	0.966074399	0.975356916	0.989535587	0.990524083	0.986314496	0.975276926	0.964452747	0.931803434	0.889266287	0.835395904	0.777403704	0.719145803	0.672229048	0.634240647	0.603851937	0.569519149	0.530578819	0.495743258	0.466712377	0.44560934
0	0	0	0	-0.111121809	-0.307746739	-0.469111984	-0.592576584	-0.698345618	-0.782889169	-0.842054189	-0.880310232	-0.909727217	-0.926767608	-0.938244523	-0.949836074	-0.955289484	-0.949199296	-0.944833465	-0.918799935	-0.892764546	-0.883006748	-0.876999797	-0.864252576	-0.862152423	-0.863954889	-0.855076108	-0.865103405	-0.873744549	-0.882955893	-0.877226715	-0.869784468	-0.828404991	-0.779747686	-0.706322144	-0.600815866	-0.433734803	-0.227447391	0	0	0	0	0	0	0	0	0	0	0	0
-0.50709381	-0.623544129	-0.712254159	-0.781526066	-0.837227904	-0.885424782	-0.923734809	-0.951650998	-0.973801286	-0.989670022	-0.997896711	-0.999789491	-0.997737888	-0.990085323	-0.978804407	-0.964560047	-0.94438197	-0.917035443	-0.88688006	-0.846795966	-0.805865308	-0.770788461	-0.738198635	-0.705147487	-0.678922154	-0.656891649	-0.633552278	-0.621613301	-0.613540369	-0.610356677	-0.604070513	-0.602919016	-0.589073993	-0.579070351	-0.563985598	-0.542529425	-0.502954486	-0.463036977	-0.415325794	-0.358659426	-0.298303065	-0.256825751	-0.223714307	-0.196966569	-0.175545149	-0.150867576	-0.122378532	-0.096620109	-0.074735823	-0.058509974
0	0	0	0	0	0.010532472	0.046489437	0.074790472	0.102374921	0.128224357	0.149116945	0.168619753	0.18933403	0.20883425	0.23076327	0.257003752	0.285625027	0.315595184	0.356703393	0.398063125	0.446987227	0.50481739	0.566141578	0.623675095	0.680694489	0.734343662	0.78280649	0.828474299	0.868919342	0.902924883	0.933630642	0.955382103	0.976395127	0.984720507	0.985169303	0.975782371	0.959911637	0.923497857	0.876022428	0.815716919	0.750344954	0.6904312	0.642875158	0.604518087	0.573775749	0.537909725	0.496040072	0.457934931	0.425183512	0.40061892
0.374307938	0.517903408	0.626996425	0.712649646	0.781765853	0.842457941	0.890966732	0.926692189	0.955926336	0.97792088	0.990640572	0.996122279	0.997461414	0.992434918	0.983828217	0.97270612	0.955482146	0.93061273	0.904531188	0.867563467	0.830921905	0.802211174	0.776805348	0.750235992	0.731071922	0.715940869	0.698472117	0.693058025	0.690985238	0.693177671	0.691367799	0.693663413	0.681833529	0.672055208	0.655312542	0.629838356	0.583236025	0.532663612	0.47153787	0.398267615	0.320036842	0.263615951	0.218611266	0.182263902	0.153151344	0.119553749	0.080705408	0.045547623	0.015627595	0
0.889067845	0.927673645	0.949698302	0.964795746	0.973192447	0.975250253	0.972700607	0.966149069	0.955593392	0.942133542	0.923664401	0.901941449	0.875071472	0.839634696	0.797562005	0.746598148	0.681430187	0.602378369	0.516026093	0.415131413	0.314092923	0.221744937	0.135929478	0.053360656	0	0	0	0	0	-0.004787847	-0.010035957	0	-0.001185276	0	0	0	0	0	0	0.020498286	0.085956974	0.158256129	0.217631076	0.265953688	0.304511928	0.346195914	0.391501542	0.430955914	0.462185912	0.483633064
0.550213754	0.680645789	0.776567512	0.847076213	0.899589092	0.935774179	0.959883291	0.971745325	0.971801972	0.961084338	0.939111867	0.905656935	0.860549079	0.801002662	0.727942964	0.638820047	0.526737904	0.390966051	0.233479101	0.048379858	0	0	0	0	0	0	0	0	0	0	0	0	0	0	0	0	0	0	0	0	0	0	0	0	0	0	0	0	0	0
-0.776706897	-0.836928332	-0.881834091	-0.915438416	-0.941121176	-0.960289904	-0.974038211	-0.982218179	-0.985623783	-0.984508206	-0.978580124	-0.967888404	-0.952762009	-0.932108396	-0.906463256	-0.875101901	-0.835380627	-0.786865268	-0.730645145	-0.663907309	-0.593801432	-0.526654185	-0.46152225	-0.398177268	-0.34306801	-0.294426652	-0.247512797	-0.214646055	-0.189391139	-0.173218912	-0.156441559	-0.150301573	-0.132343794	-0.125277684	-0.117964966	-0.110551031	-0.090578336	-0.084144127	-0.078645767	-0.074199423	-0.069829694	-0.078525769	-0.08575087	-0.091648635	-0.096347767	-0.101294404	-0.106524412	-0.110995653	-0.114403555	-0.116638835
-0.634351488	-0.742296161	-0.815733585	-0.872064057	-0.913964317	-0.94698931	-0.969432776	-0.981730098	-0.988093744	-0.989116586	-0.980778668	-0.96687107	-0.947105816	-0.916352193	-0.878776851	-0.83298024	-0.771731205	-0.694617868	-0.614106562	-0.51589136	-0.420750735	-0.340271244	-0.26891968	-0.199208816	-0.145602135	-0.101917959	-0.059236042	-0.040686755	-0.034433861	-0.041563425	-0.048406703	-0.069737258	-0.073730074	-0.089425196	-0.102845064	-0.114463447	-0.109766847	-0.125197447	-0.145398435	-0.170717794	-0.196960131	-0.237350237	-0.271486698	-0.299472203	-0.321723034	-0.344233878	-0.367006636	-0.385874437	-0.399290151	-0.407287501
0	0	0	0	0	0	0	0	0	0	0	0	0	0	0	0	0	0	0	0	0	0	0.025010922	0.174923852	0.315970381	0.445484028	0.564935064	0.666569424	0.752401581	0.819240651	0.880932686	0.918186117	0.964706487	0.980765924	0.984028813	0.971006176	0.957834363	0.897795499	0.817635455	0.714227842	0.602041229	0.488299216	0.397464335	0.324079624	0.26531106	0.197666057	0.11963156	0.049107769	0	0
-0.349177683	-0.543033509	-0.675539994	-0.776322056	-0.850833806	-0.90785963	-0.945877356	-0.965614889	-0.973537304	-0.9709128	-0.951215006	-0.920436157	-0.877797753	-0.814451476	-0.737198971	-0.643081287	-0.519002192	-0.364256066	-0.199179777	0	0	0	0	0	0	0	0	0	0	0	0	0	0	0	0	0	0	0	0	0	0	0	0	0	0	0	0	0	0	0
0.924156657	0.960743651	0.978621517	0.988303177	0.989997348	0.981547393	0.968030795	0.950350529	0.926189574	0.897533037	0.862477066	0.822251502	0.773302328	0.711395275	0.638088696	0.549341339	0.437710027	0.303925548	0.154083442	0	0	0	0	0	0	-0.059067126	-0.16561733	-0.237760808	-0.288018382	-0.313767009	-0.335895063	-0.329358457	-0.343881906	-0.329407379	-0.308871287	-0.279326202	-0.26243326	-0.195878801	-0.109706049	-0.001365004	0	0	0	0	0	0	0	0	0	0
0.646832779	0.638196978	0.622793962	0.606902706	0.58868536	0.56399661	0.538300521	0.512573587	0.483042414	0.451666502	0.417288248	0.380476177	0.337212157	0.28434985	0.222524941	0.147881831	0.054853725	0	0	-0.01275495	-0.156960601	-0.294624152	-0.425674727	-0.550827586	-0.659030666	-0.753833108	-0.841763074	-0.902900105	-0.945777589	-0.968380664	-0.986650942	-0.980979631	-0.989734208	-0.973728928	-0.950451552	-0.916806185	-0.888166882	-0.814832802	-0.721205665	-0.604590129	-0.48016882	-0.352772361	-0.249015432	-0.164754555	-0.097448498	-0.023302808	0	0	0	0
0	0	0	0	0.06031536	0.288983104	0.477702791	0.622718659	0.744548601	0.838988109	0.904761561	0.943295729	0.96940536	0.982174798	0.986248047	0.988255542	0.983421939	0.965131446	0.938129234	0.884686054	0.82197065	0.768687804	0.714232396	0.653625698	0.604176748	0.561091629	0.507843625	0.477846129	0.447818292	0.421618903	0.377365903	0.336044806	0.251378973	0.166497461	0.05488712	0	0	0	0	0	0	0	0	0	0	0	0	0	0	0
0	0	0	0	0	0	0	0	0	0	0.011360811	0.034471644	0.059828189	0.086733053	0.117412326	0.154241422	0.197408138	0.245824437	0.304761412	0.367939732	0.436541492	0.509192473	0.582230602	0.651146312	0.715384	0.774000346	0.827263206	0.872001368	0.90849495	0.935513187	0.958886843	0.970185287	0.983995125	0.98308471	0.974658765	0.95645618	0.933849984	0.885294217	0.823065867	0.745154246	0.661416828	0.582160981	0.518434753	0.466857377	0.425589686	0.378801388	0.3255612	0.277838939	0.237924131	0.208799494
0	0	0	-0.238826033	-0.440656043	-0.609007407	-0.746250524	-0.848615106	-0.923868178	-0.969810466	-0.991945979	-0.984011271	-0.956759522	-0.913791413	-0.85253847	-0.775638519	-0.680312511	-0.56127772	-0.402903676	-0.207816876	0	0	0	0	0	0	0	0	0	0	0	0	0	0	0	0	0	0	0	0	0	0	0	0	0	0	0	0	0	0
0	0	0	0	0	0	0	0	0	0	0	0	0	0	0	0.005725688	0.0862409	0.180836617	0.280085242	0.390274386	0.496007377	0.59118848	0.676403722	0.756010534	0.820678842	0.874866913	0.922184477	0.948872812	0.959203177	0.952926061	0.938976401	0.905885769	0.876548433	0.828837132	0.770888605	0.698174379	0.61298817	0.481382046	0.319208017	0.122532882	0	0	0	0	0	0	0	0	0	0
-0.088893846	-0.309226659	-0.49241214	-0.629871067	-0.741069437	-0.828214272	-0.898299647	-0.948865449	-0.980130501	-0.991441154	-0.988942634	-0.965639498	-0.926981066	-0.876980839	-0.811245183	-0.729935699	-0.631898127	-0.51419169	-0.358948157	-0.175511612	0	0	0	0	0	0	0	0	0	0	0	0	0	0	0	0	0	0	0	0	0	0	0	0	0	0	0	0	0	0
0	0	-0.155443982	-0.35908058	-0.520806427	-0.660651085	-0.769531718	-0.846704778	-0.907715279	-0.951542179	-0.970893838	-0.972944783	-0.963341807	-0.933728819	-0.892899875	-0.841945834	-0.768555929	-0.669523194	-0.567637708	-0.432795357	-0.302266407	-0.198723477	-0.108765116	-0.017399726	0	0	0	0	0	0	0	0	0	0	0	0	0	0	0	0	0	0	0	0	0	0	0	0	0	0
0	0	0	0	0	0	0	0	0	0	0	0	0	0	0	0	0	0	0	0	0	0	0	0	0	0	0	0	0	0	0	0	0	0	0	0	0	0	0	0.098261487	0.263143954	0.395717071	0.507264094	0.598609601	0.671276734	0.745565634	0.82162478	0.885195483	0.931314027	0.959623566
-0.26429818	-0.363326881	-0.453682098	-0.52415311	-0.585287497	-0.640050684	-0.68860708	-0.729009012	-0.763192403	-0.789440276	-0.812235701	-0.827095147	-0.839451872	-0.854211234	-0.868089879	-0.883939488	-0.906008259	-0.932168786	-0.949030027	-0.965912888	-0.971033232	-0.964008924	-0.947494354	-0.92948651	-0.905556812	-0.879824854	-0.852114928	-0.820003439	-0.782630356	-0.741873564	-0.695041463	-0.64532906	-0.588059226	-0.530971031	-0.468261479	-0.396842479	-0.30485781	-0.19325159	-0.059549985	0.032235129	0.199176013	0.339455743	0.454553207	0.548203614	0.622939161	0.703902241	0.792085152	0.868984719	0.930020704	0.972070217
0.815752686	0.87458118	0.91287184	0.940534717	0.959199274	0.969986487	0.974561568	0.973355936	0.966900743	0.956171762	0.939222812	0.917624848	0.890034457	0.853124147	0.808808844	0.754998281	0.686194799	0.60245409	0.509926115	0.401187049	0.291193222	0.18981263	0.094724573	0.002914538	0	0	0	0	0	0	0	0	0	0	0	0	0	0	0	0	0	0	0.011748722	0.052689581	0.085350744	0.120525499	0.158609206	0.191690646	0.217744212	0.235530837
0	0	0	0	0	0	0	0	0.055828348	0.276832424	0.451780268	0.539309775	0.588225345	0.639519106	0.664273105	0.684717748	0.730265267	0.780728103	0.71625279	0.614560718	0.39265083	0.069023315	0	0	0	0	0	0	0	0	0	0	0	0	0	0	0	0	0	0	0	0	0	0	0	0	0	0	0	0
-0.186734878	-0.359662144	-0.490996148	-0.595027767	-0.67961274	-0.755695497	-0.817202546	-0.863405897	-0.902967868	-0.934718467	-0.955704248	-0.969013106	-0.97879078	-0.982232824	-0.983211616	-0.983576941	-0.979406506	-0.968760737	-0.960857556	-0.942836065	-0.927516118	-0.922534192	-0.921581691	-0.918011753	-0.920932708	-0.926261242	-0.927311629	-0.938404626	-0.950390407	-0.963750083	-0.971815685	-0.980158971	-0.974629246	-0.966146716	-0.947847808	-0.917183747	-0.863290032	-0.79689588	-0.715365727	-0.616408468	-0.51047132	-0.428276879	-0.362663166	-0.30966029	-0.267211758	-0.218307037	-0.161845008	-0.110792649	-0.067415504	-0.035251639
0.243107143	0.274801906	0.305945539	0.328004312	0.346252348	0.358479394	0.368799414	0.37638653	0.378944923	0.376395284	0.372192599	0.362566689	0.348726252	0.33344748	0.313718263	0.289400188	0.261853651	0.23044032	0.184877962	0.1332714	0.070731858	0	-0.025613733	-0.098875112	-0.169813218	-0.236152086	-0.299699413	-0.35580898	-0.407225173	-0.451672288	-0.497402406	-0.533768641	-0.579702709	-0.612865585	-0.644546117	-0.674995656	-0.718130005	-0.751572886	-0.788400904	-0.828791603	-0.870220191	-0.89549178	-0.917004185	-0.934671742	-0.948706707	-0.962668101	-0.976513374	-0.987814236	-0.995567476	-0.99993796
0	0	0	0	0	0.199435899	0.385353062	0.526543308	0.647541949	0.744497469	0.810857718	0.85356249	0.885945403	0.902069573	0.911429199	0.92018428	0.91918816	0.902368103	0.890373141	0.851184662	0.81554111	0.803948208	0.799994327	0.788166977	0.791600319	0.800597552	0.796971095	0.818542805	0.840199998	0.863830626	0.870751087	0.876689531	0.842491178	0.799455735	0.72736371	0.618082557	0.438308754	0.216187468	0	0	0	0	0	0	0	0	0	0	0	0
0	0	0	0	0	0	0	0	0	0	0	0	0.011864746	0.038690885	0.069658648	0.106938018	0.15073428	0.200177263	0.260924571	0.326764294	0.398764409	0.475001453	0.551939522	0.624862898	0.692842697	0.754927823	0.81186143	0.859522211	0.89887478	0.92849454	0.955054362	0.969224571	0.987402436	0.990477599	0.986751318	0.974234118	0.959961468	0.920763983	0.869724167	0.805069047	0.735348189	0.667061119	0.612261169	0.567931297	0.532453376	0.492054726	0.445902561	0.404434393	0.369598432	0.344064488
0	0	0	0	0	0	0	0	0	0	0	0	0	0	0	0	0	0	0	0	0	0	0	0	0	0.057184632	0.392295065	0.618196089	0.768975758	0.837534393	0.886271589	0.838564049	0.845347909	0.754186657	0.632088758	0.465423302	0.310101106	0	0	0	0	0	0	0	0	0	0	0	0	0
0.984096543	0.993348149	0.989341988	0.981974881	0.969666684	0.949036193	0.925507235	0.900209236	0.869920982	0.836829397	0.798931042	0.757569421	0.708403693	0.647135567	0.575231666	0.488353428	0.379288811	0.249131924	0.104223075	0	0	-0.10396003	-0.254271737	-0.398075047	-0.521084077	-0.628200605	-0.727895145	-0.79502444	-0.840684626	-0.862587788	-0.879915741	-0.869442996	-0.877164061	-0.856770992	-0.829084325	-0.79072804	-0.760322548	-0.679089324	-0.575400451	-0.446328858	-0.308785389	-0.165895794	-0.049284217	0	0	0	0.009860097	0.090249904	0.155037509	0.200455001
0	-0.021357018	-0.227132945	-0.390285576	-0.522176719	-0.64074885	-0.735755002	-0.806328716	-0.866739809	-0.915343565	-0.946309018	-0.965687592	-0.979461733	-0.98195135	-0.980318868	-0.9771303	-0.964902139	-0.940750305	-0.922765679	-0.8874303	-0.858769982	-0.849905622	-0.849672485	-0.845351657	-0.853309365	-0.865837814	-0.871566575	-0.895433757	-0.92199587	-0.951751068	-0.97369991	-0.99693941	-0.997882258	-0.994098585	-0.974804416	-0.936283657	-0.862104267	-0.770878978	-0.658292353	-0.520980872	-0.373490311	-0.261393475	-0.172501604	-0.100822773	-0.043366547	0	0	0	0	0
0	0	0	0	0	0.216870152	0.459161428	0.643623955	0.784253753	0.876306439	0.930685782	0.935474835	0.910961013	0.865845239	0.794471532	0.703313643	0.591553197	0.449719072	0.246425765	0	0	0	0	0	0	0	0	0	0	0	0	0	0	0	0	0	0	0	0	0	0	0	0	0	0	0	0	0	0	0
0.811775296	0.844594265	0.859929674	0.871090125	0.876547415	0.878321528	0.875785625	0.869788773	0.861905409	0.853077599	0.83972932	0.825267261	0.807754399	0.782736134	0.7535043	0.718219361	0.671259159	0.613053481	0.554559869	0.484917121	0.420027508	0.367181654	0.322541422	0.279643305	0.248605763	0.224571835	0.202121975	0.196309554	0.200125051	0.213801159	0.229290033	0.255375794	0.272796045	0.298459937	0.324896335	0.353436746	0.37812281	0.42262605	0.477304073	0.543270542	0.61263518	0.682815336	0.740904513	0.788276315	0.826038376	0.86613578	0.908920524	0.945726398	0.974145749	0.993091004
0.040290202	0.148560191	0.238069041	0.309454487	0.370054773	0.426427386	0.474816435	0.514019459	0.549200252	0.578821411	0.603463878	0.622740415	0.641190687	0.660068206	0.679710468	0.702772482	0.730381087	0.760740433	0.792219714	0.823497074	0.852587352	0.880282726	0.904847281	0.926426406	0.944712839	0.960250138	0.971714173	0.979589231	0.981756209	0.978591003	0.97011234	0.955159691	0.935189784	0.908260083	0.87359846	0.828354481	0.76750877	0.684241705	0.58230821	0.459208175	0.328448277	0.216076903	0.124819807	0.050765785	0	0	0	0	0	0
0.58752196	0.674026354	0.741942715	0.795204379	0.838807516	0.87726535	0.908703394	0.932537256	0.952215506	0.967111033	0.97684973	0.981807349	0.984330754	0.984015425	0.981786645	0.978597387	0.973266472	0.964709033	0.954220103	0.938287469	0.920825118	0.905586338	0.890628647	0.874861392	0.861936192	0.850757919	0.838108302	0.830842721	0.824469396	0.819720912	0.812076438	0.806043604	0.791839958	0.778656241	0.761148458	0.737977545	0.701222585	0.65957033	0.609391041	0.54949731	0.48587202	0.437056778	0.397653208	0.365728635	0.340198386	0.311503657	0.279114502	0.250224865	0.226280031	0.208973645
0	0.215962535	0.393816433	0.531954243	0.644161838	0.740510256	0.818374626	0.876220801	0.921466984	0.952854282	0.970187727	0.973473398	0.968269533	0.953759422	0.931563131	0.903364544	0.865553722	0.815401243	0.753996122	0.674054901	0.586642095	0.503745304	0.421409573	0.338723321	0.266914227	0.203205901	0.137778419	0.092847851	0.054750463	0.026334085	0	0	0	0	0	0	0	0	0	0	0	0	0	0	0	0	0	0	0	0
0	0	0	0	0	0	0	0	0	0	0	0	0	0	0	0	0	0	-0.002595637	-0.099239545	-0.20296511	-0.309881549	-0.416247852	-0.517239643	-0.609743867	-0.693446849	-0.77038687	-0.832381097	-0.882085396	-0.917612644	-0.949064383	-0.962830786	-0.983583637	-0.983636085	-0.975099316	-0.955271794	-0.934509661	-0.87880665	-0.80665679	-0.715664967	-0.617807837	-0.520948626	-0.442922037	-0.37973911	-0.329198069	-0.272135138	-0.207453825	-0.149612275	-0.101442036	-0.066451463
-0.511800097	-0.608644005	-0.693074418	-0.757595986	-0.811707773	-0.857168997	-0.895829349	-0.926198186	-0.949107735	-0.963616859	-0.973338596	-0.974452699	-0.9707466	-0.965513771	-0.956109696	-0.943875907	-0.930568913	-0.914515527	-0.885035563	-0.848908084	-0.800837817	-0.744318163	-0.681552829	-0.61941155	-0.558190586	-0.500248877	-0.442756992	-0.391319294	-0.341632559	-0.296192566	-0.246429518	-0.202656496	-0.146008901	-0.098345037	-0.047635344	0	0	0	0.010026721	0.119679986	0.234721644	0.322819726	0.395297607	0.454311092	0.50138936	0.552079242	0.606948494	0.654603466	0.692123094	0.717728329
0	0	0	0	0	0	0	0	0	0	0	0	0	0	0	0	0	0	0	0	0	0	0	0	0	0	0	0	0	0.021981645	0.113243663	0	0	0	0	0	0	0	0	0	0	0	0	0	0	0	0	0	0	0
-0.731810942	-0.800122774	-0.856078069	-0.89767228	-0.93080744	-0.955815656	-0.975369149	-0.988794502	-0.995832691	-0.99646396	-0.992474121	-0.981757286	-0.965637368	-0.945047793	-0.918700476	-0.886283145	-0.846887225	-0.799695716	-0.739552378	-0.66896386	-0.589813307	-0.507927254	-0.424417073	-0.343114058	-0.268320204	-0.200169865	-0.13434969	-0.081760987	-0.036355901	-0.00042557	0	0.021271005	0.060817477	0.086594555	0.1124418	0.138671374	0.181874219	0.212711229	0.246573023	0.283717087	0.322112805	0.340995635	0.35677265	0.369669603	0.379938264	0.390608602	0.401733362	0.41115241	0.418184171	0.422673956
-0.322429326	-0.453647614	-0.570328835	-0.659741679	-0.735501172	-0.799936476	-0.855518431	-0.899992887	-0.934441113	-0.957326728	-0.974291281	-0.979451111	-0.97856137	-0.977024484	-0.970619329	-0.961651555	-0.953637871	-0.944126169	-0.916370844	-0.881629348	-0.829564017	-0.763607576	-0.687416572	-0.611609307	-0.534662617	-0.460744557	-0.386951099	-0.318117518	-0.249589024	-0.184750248	-0.113411566	-0.047952519	0	0	0	0	0	0	0	0	0.170217074	0.309154233	0.423468118	0.516547926	0.590801852	0.670734748	0.757238895	0.832358394	0.89148401	0.93182028
-0.893107132	-0.890601126	-0.858484907	-0.825608444	-0.784430121	-0.729091776	-0.668616144	-0.606170232	-0.536309131	-0.464005336	-0.382098665	-0.296506711	-0.196565935	-0.070474773	0	0	0	0	0	0	0	0	0	0	0	0.078117548	0.25376111	0.361800839	0.425141143	0.440372897	0.444363282	0.392986815	0.375288092	0.304137476	0.217768456	0.10841023	0.007362621	0	0	0	0	0	0	0	0	0	0	0	-0.012547838	-0.117854819
0.71884372	0.795948422	0.84855553	0.889638525	0.920814386	0.946959057	0.965649329	0.977173078	0.985378586	0.990459352	0.989213782	0.984786056	0.977345638	0.963204685	0.945690369	0.924283327	0.894218469	0.85512394	0.816863261	0.768444358	0.723923269	0.69028894	0.663069959	0.63604062	0.618435922	0.605901548	0.592907234	0.593412271	0.600100824	0.613258218	0.625790756	0.644865117	0.654094413	0.667324996	0.677775779	0.685425461	0.683120837	0.688805133	0.695771966	0.703950626	0.711920847	0.728119738	0.742331915	0.754089838	0.763396879	0.772006473	0.779770963	0.785626161	0.788832151	0.789890319
0.573449171	0.664328409	0.741212251	0.800231688	0.849286562	0.890743305	0.92550439	0.952406443	0.972887522	0.986179066	0.994630085	0.995732283	0.992640595	0.987417802	0.978522476	0.96703609	0.953673521	0.93700751	0.910156342	0.876692743	0.834481596	0.787269065	0.736026122	0.685154963	0.636211004	0.590406704	0.544695474	0.505449943	0.468190788	0.434902035	0.397943474	0.366258275	0.322981121	0.286895546	0.247701422	0.203823726	0.140820937	0.075900815	0	0	0	-0.063361594	-0.121402555	-0.16862261	-0.206307704	-0.247175945	-0.291735601	-0.330620374	-0.361525638	-0.382850736
0	0	0	0.080876878	0.254168936	0.409833916	0.539403	0.640147096	0.726041638	0.793932608	0.843533591	0.875320613	0.89990654	0.917581719	0.930981472	0.945210819	0.95839773	0.965937162	0.969246867	0.958192361	0.940717471	0.927339926	0.911419799	0.89049171	0.873637916	0.85864852	0.835873236	0.823550949	0.807935286	0.791348197	0.761959456	0.730487192	0.672721179	0.610956306	0.53037131	0.424662121	0.268057296	0.076673587	0	0	0	0	0	0	0	0	0	0	0	0
0.021800769	0.140356694	0.248381909	0.331349753	0.402451909	0.463620702	0.517193125	0.560866092	0.595462085	0.6193207	0.638435851	0.646626477	0.649763149	0.653809367	0.654176273	0.653449555	0.656063977	0.659600893	0.646202466	0.628513206	0.593654929	0.543390417	0.481856264	0.420256824	0.355137529	0.291373074	0.227306052	0.164445934	0.099800372	0.036489958	0	0	0	0	0	0	0	0	0	0	-0.154113947	-0.300595252	-0.421155759	-0.519330159	-0.597645019	-0.681886479	-0.772984027	-0.85205276	-0.914224116	-0.956587798
-0.228703988	-0.209908843	-0.193443645	-0.178037622	-0.163177015	-0.144931844	-0.12767865	-0.111744893	-0.093653012	-0.074432523	-0.054850788	-0.033771621	-0.009123079	0.019431443	0.052904774	0.093338919	0.142394113	0.199481547	0.266817903	0.342205479	0.422234642	0.502806901	0.582154408	0.657858519	0.72609353	0.787339198	0.844150607	0.888144887	0.922706504	0.946387574	0.967719028	0.975726478	0.990953258	0.991162817	0.986356717	0.974847624	0.965822845	0.932214368	0.888208593	0.832316098	0.772200613	0.709690722	0.659200185	0.618286012	0.585569488	0.548850962	0.507461117	0.470574051	0.440047996	0.418021156
-0.581768235	-0.702426522	-0.790587376	-0.856283353	-0.905721682	-0.941696739	-0.96651867	-0.9800777	-0.983937684	-0.978829249	-0.963605367	-0.938888787	-0.904818676	-0.858466586	-0.801382317	-0.731692809	-0.643174569	-0.535109489	-0.411401138	-0.264838052	-0.112298637	0	0	0	0	0	0	0	0	0	0	0	0	0	0	0	0	0	0	0	0	0	0	0	0	0	0	0	0	0
-0.007872986	-0.063042323	-0.115455715	-0.15336757	-0.184851619	-0.207482834	-0.226631233	-0.24103223	-0.248000656	-0.247282192	-0.24372936	-0.232067207	-0.214414257	-0.194734253	-0.168881099	-0.136907756	-0.100779146	-0.059430815	0	0	0	0	0	0	0	0	0	0	0.025237609	0.087501177	0.15206413	0.204103007	0.270065214	0.318812419	0.366243919	0.412980241	0.478994238	0.533520518	0.594527027	0.66249854	0.732645112	0.778416192	0.816959512	0.848528992	0.873640605	0.899263648	0.925440407	0.947284757	0.963075744	0.972719672
0	0	0	0	0	0	0	0	0	0	0	0	-0.004460103	-0.044932296	-0.089765033	-0.14322273	-0.20864301	-0.283746691	-0.365499302	-0.453849407	-0.541287901	-0.624804278	-0.702535558	-0.774834316	-0.837042314	-0.891090838	-0.938192508	-0.970974754	-0.990624931	-0.996715814	-0.995618227	-0.978312626	-0.96158325	-0.927783846	-0.883107201	-0.823389206	-0.749624354	-0.63498738	-0.49309293	-0.320296073	-0.136514908	0	0	0	0	0	0	0	0	0
0	0	0	0	0	0	0	0	0	0	0	0	0	0	0	0	0	0	0	0	0	0	0	0	0	0	0	0.073178783	0.286161173	0.465265502	0.624848564	0.737030379	0.840565246	0.876386779	0.867299221	0.801935319	0.693656349	0.471550991	0.184590916	0	0	0	0	0	0	0	0	0	0	0
0.931946949	0.956073713	0.955505098	0.951152907	0.939108106	0.918288365	0.89217443	0.862630493	0.828421021	0.792258734	0.748830152	0.702800137	0.648466427	0.577943636	0.495732642	0.396548773	0.269345352	0.115602824	0	0	0	0	0	0	0	0	0	0	0	0	0	0	0	0	0	0	0	0	0	0	0	0	0	0.103491269	0.203977361	0.312853891	0.431458224	0.534897353	0.617014869	0.673601495
0.722821044	0.806215439	0.859762279	0.90043694	0.929299063	0.950633204	0.963280193	0.967904529	0.967748568	0.963654593	0.951509339	0.935185827	0.913560343	0.881363844	0.842670633	0.795677021	0.733178967	0.65512269	0.574215358	0.47659311	0.382779385	0.303651915	0.234050494	0.166448498	0.114796654	0.072961978	0.032683208	0.015900137	0.011729247	0.021050157	0.031081694	0.055763287	0.06507687	0.086302727	0.106632358	0.127030938	0.135031961	0.165880455	0.204727047	0.252351524	0.302248842	0.361823679	0.411530481	0.452149077	0.484495536	0.518215793	0.55349598	0.58344028	0.605914215	0.620364923
0	-0.083498492	-0.183117205	-0.261840014	-0.330483824	-0.393845435	-0.450207486	-0.497512059	-0.539291523	-0.573432555	-0.603924452	-0.626921565	-0.648680963	-0.674027227	-0.700272876	-0.731049565	-0.770995377	-0.817732316	-0.859330701	-0.903605048	-0.938213436	-0.961523746	-0.975231342	-0.986004794	-0.988408045	-0.986502156	-0.980826925	-0.96638747	-0.943273534	-0.912796113	-0.875285088	-0.829941096	-0.77939712	-0.723258489	-0.65935559	-0.583932709	-0.488435705	-0.36398791	-0.213416174	-0.033473355	0	0	0	0	0.070431725	0.165389677	0.269462296	0.36058571	0.433489372	0.484176314
-0.689562078	-0.773783233	-0.841382679	-0.88983285	-0.926738897	-0.95047487	-0.967084352	-0.975896877	-0.974709907	-0.964140524	-0.946797929	-0.919419927	-0.882502103	-0.83681705	-0.780272516	-0.711170231	-0.626961707	-0.526900578	-0.403495594	-0.260643165	-0.103896554	0	0	0	0	0	0	0	0	0	0.028868823	0.066581607	0.127566011	0.160872348	0.191396491	0.21852068	0.270308019	0.290144911	0.307533665	0.321908689	0.335370601	0.320984903	0.309981313	0.30119653	0.294119979	0.285175141	0.274032615	0.263520865	0.253926428	0.246317816
-0.447853221	-0.566818093	-0.667164889	-0.743137949	-0.805475928	-0.855974166	-0.897545366	-0.928708119	-0.950140923	-0.961177304	-0.965340044	-0.958744116	-0.944958512	-0.926683254	-0.901419023	-0.869874287	-0.832369893	-0.787155584	-0.723926092	-0.648395825	-0.559010766	-0.462569954	-0.361066278	-0.261476634	-0.1674799	-0.080540874	0	0	0	0	0	0	0	0	0	0	0	0	0	0	0	0	0	0.023928732	0.063428556	0.105798853	0.151486569	0.191066647	0.222069856	0.24310009
0	0.035025001	0.076405323	0.110864735	0.139814753	0.169022387	0.193608863	0.213407143	0.233278367	0.25242166	0.268687355	0.284507361	0.301803222	0.319122154	0.338903075	0.362658081	0.389506039	0.418731107	0.45683908	0.496713355	0.542218714	0.593346952	0.646447775	0.696548494	0.744909919	0.789857382	0.830809813	0.867556653	0.899322186	0.925060153	0.948406965	0.963713215	0.980109928	0.985838685	0.985875309	0.978735456	0.968421856	0.941013248	0.905103452	0.859357821	0.809807635	0.762759595	0.725284005	0.695028831	0.670791319	0.642732731	0.610199543	0.580709104	0.555539506	0.53679234
0.22189636	0.367478733	0.478619723	0.566826307	0.638839491	0.704018075	0.75703076	0.79720432	0.831966301	0.86022891	0.879627532	0.892667728	0.903054788	0.9086496	0.912620009	0.916724173	0.918002848	0.914765181	0.914391844	0.906418921	0.900742194	0.903253917	0.908713855	0.911688249	0.919191799	0.928031073	0.932947461	0.944888184	0.956631094	0.96849655	0.975677526	0.981892125	0.977170505	0.968776842	0.951787372	0.923895878	0.876681403	0.816670756	0.742835957	0.653109355	0.557099698	0.480997493	0.420117071	0.370909617	0.331511851	0.286336306	0.234400483	0.187558921	0.147939018	0.118694967
0	0	0	0	0	0	0	0	0	0	0	0	0	0	0	0	0	0	0	0	0	0	0	0	0	0	0	0	0.241418965	0.451660265	0.641870218	0.746603126	0.881010993	0.910899436	0.895032578	0.820211311	0.737522293	0.48561134	0.155655566	0	0	0	0	0	0	0	0	0	0	0
0.641964714	0.733297762	0.803950069	0.857472272	0.899658778	0.933013112	0.95858786	0.975893492	0.986479434	0.99033792	0.987680922	0.978020669	0.962709157	0.941098283	0.913473798	0.879492341	0.836566159	0.783799468	0.720828706	0.645271244	0.564168781	0.485098806	0.407113594	0.330874572	0.263557572	0.203564613	0.145111452	0.102682158	0.068329128	0.044055208	0.01796853	0.003794556	0	0	0	0	0	0	0	0	0	0	0	0	0	0	0	0	0	0
0	0	0	0	0	0	0	0	0	0	0	0	0	0	0	0	0	0	0	0	0	0	0	0	0	0	0	0	0	0	0	0	0	0	0	0	0	0	0	0	0	0	0	0	0	-0.11467211	-0.360084433	-0.570789425	-0.732825145	-0.840303145
0	0	0	0	0	0	0	0	0	0	0	0	0	0	0	0	0	0	0	0	0	0	0	0	0	0	0	0	0	0	0	0	0	0	0	0	0	0	0	0	0	0	0	0.037527991	0.202719131	0.370709809	0.541674193	0.683945486	0.786137775	0.847976069
0.492239731	0.604823036	0.692350855	0.760575361	0.815881764	0.863729005	0.902265146	0.930821951	0.953502752	0.969691832	0.978801289	0.981357089	0.980018213	0.97394321	0.96438989	0.952199844	0.935250455	0.912231057	0.885157807	0.849110508	0.810655427	0.775743394	0.741861714	0.70755583	0.678769346	0.653710712	0.627467043	0.611141248	0.597935608	0.589036826	0.576792576	0.569239842	0.549405606	0.533597438	0.51290175	0.485888843	0.440474968	0.393413439	0.337296307	0.270850857	0.200332585	0.149630965	0.108794094	0.075727402	0.049276258	0.019400907	0	0	0	0
-0.405774389	-0.450447799	-0.465607902	-0.476262939	-0.478255225	-0.475037704	-0.465098194	-0.450174574	-0.433049869	-0.41552807	-0.390637617	-0.365087186	-0.334887067	-0.291567454	-0.241450831	-0.181090239	-0.100188938	0	0	0	0	0	0	0	0	0	0	0	0	0	0	0	0	0	0	0	0	0	0	-0.084290901	-0.224412015	-0.361871148	-0.475612909	-0.568362112	-0.642299291	-0.720864809	-0.80475814	-0.876964091	-0.932774954	-0.970027569
-0.109163771	-0.333266047	-0.505578582	-0.637561185	-0.742335491	-0.828068957	-0.894723819	-0.941189602	-0.973137058	-0.990200199	-0.991724998	-0.977898113	-0.952483815	-0.913274528	-0.862125928	-0.798954785	-0.717603581	-0.615815617	-0.496173839	-0.34988587	-0.194413454	-0.046310199	0	0	0	0	0	0	0	0	0	0	0	0	0	0	0	0	0	0	0	0	0	0	0	0	0	0	0	0
0.293774311	0.409052713	0.506980948	0.583799171	0.648887816	0.70728284	0.757427854	0.797788691	0.832069841	0.858773417	0.880160016	0.894005883	0.905171651	0.916248936	0.926051211	0.937040918	0.951053962	0.96610058	0.975536822	0.982219336	0.981588377	0.975473178	0.963960692	0.950704572	0.935165865	0.919047292	0.900396992	0.881475423	0.859186822	0.83494845	0.805094468	0.77333304	0.732595473	0.691160805	0.643179227	0.58583493	0.508033457	0.413342769	0.29935648	0.163626435	0.020163413	0	0	0	0	0	0	0	0	0
0	0	0	0	0	0.032341935	0.066364639	0.092501286	0.117995316	0.142015401	0.160531875	0.177907759	0.196270132	0.212271326	0.230271525	0.25181242	0.273939516	0.295763281	0.32952678	0.362093148	0.403713074	0.456740218	0.514956207	0.569578894	0.62554503	0.67905428	0.727539323	0.775559483	0.819747834	0.858779012	0.894982976	0.923509167	0.950559113	0.965612572	0.972966215	0.970946297	0.962876911	0.937320868	0.902917017	0.858135747	0.80904779	0.76422233	0.729159532	0.700991644	0.678371173	0.651122277	0.618439429	0.588232753	0.561572815	0.541063046
0.288792173	0.442345063	0.562499323	0.656512581	0.733208378	0.800378894	0.855004709	0.896091807	0.929558455	0.954391016	0.96988885	0.976722704	0.978864524	0.975451557	0.9681403	0.958423697	0.943922671	0.922760597	0.897359701	0.861347904	0.822376437	0.787639009	0.753710468	0.71866535	0.689568814	0.664305979	0.636804118	0.620316869	0.60639689	0.596467202	0.581605215	0.570917396	0.544887864	0.522047267	0.4919079	0.452248276	0.388090872	0.317616507	0.233013287	0.132309049	0.025369162	0	0	0	0	0	0	0	0	0
0	-0.1172912	-0.327090049	-0.490789572	-0.62023003	-0.731030048	-0.816638184	-0.876520614	-0.922712018	-0.954595249	-0.966321683	-0.963567298	-0.95051461	-0.920210092	-0.87967972	-0.829382868	-0.758847178	-0.66557103	-0.567869218	-0.441435628	-0.317634715	-0.215935439	-0.125687937	-0.035047363	0	0	0	0	0	0	0	0	0	0	0	0	0	0	0	0	0	0	0	0	0	0	0	0	0	0
0	0	0	0	0	0	0	0	-0.173066149	-0.510083568	-0.642363732	-0.465298927	-0.082233531	0	0	0	0	0	0	0	0	0	0	0	0	0	0	0	0	0	0	0	0	0	0	0	0	0	0	0	0	0	0	0	0	0	0	0	0	0
0.663620521	0.745483674	0.809017063	0.857717615	0.896582592	0.928549566	0.953637671	0.971381067	0.983809818	0.990730305	0.992109319	0.98781569	0.979373577	0.96622197	0.948860448	0.927368777	0.899779465	0.865222721	0.824016639	0.773515716	0.719303056	0.667132168	0.615782624	0.56522709	0.520980575	0.481696491	0.442872199	0.415416244	0.393124578	0.377416692	0.359736267	0.349727445	0.327940014	0.313977863	0.297757625	0.278637159	0.244201482	0.215688937	0.182924924	0.145337162	0.105744476	0.082718028	0.064141333	0.049092775	0.037057503	0.023513825	0.008208857	0	0	0
-0.488091811	-0.601330273	-0.694874411	-0.766245038	-0.824648046	-0.872826488	-0.912281939	-0.941798606	-0.962974439	-0.975170434	-0.980684244	-0.97695209	-0.967194061	-0.953075814	-0.933195229	-0.908290159	-0.878035566	-0.840854499	-0.79010416	-0.728447607	-0.656514122	-0.580598708	-0.501408823	-0.423409417	-0.350716213	-0.283880478	-0.217965369	-0.164314561	-0.115882754	-0.075278789	-0.030844481	0	0	0	0	0	0	0	0	0	0	0	0	0	0	0	0	0	0	0
0	0	0	0	0	0	0	0	0	0	0	0	0	0	0	0	0	0	0	0	0	0	0.014090729	0.15367371	0.285842732	0.407688241	0.520858597	0.618070689	0.701680537	0.768463629	0.831741056	0.873196814	0.924874384	0.948894753	0.962558339	0.963282093	0.968100148	0.933848083	0.885395909	0.82041154	0.749065227	0.671085628	0.609295266	0.559480204	0.519545473	0.472780193	0.418009118	0.368068367	0.325002229	0.292596602
0	0	0	0	0	0	0	0	0	0	0	0	0	0	0	0	0	0	0	0	0	0	0	0	0	0	-0.052884548	-0.147137671	-0.236273311	-0.316881385	-0.397598637	-0.465593636	-0.541018476	-0.596282698	-0.644961786	-0.686615223	-0.737606921	-0.771650048	-0.806617772	-0.842018156	-0.876723272	-0.896062041	-0.914103309	-0.929240683	-0.941141121	-0.950556958	-0.957006095	-0.960468762	-0.959815547	-0.956650264
0.964015809	0.977245063	0.978881423	0.97590339	0.967905542	0.951327257	0.93189802	0.910464366	0.883610512	0.853282485	0.81841923	0.779427494	0.732642754	0.674816193	0.606611865	0.524113017	0.42119158	0.29871099	0.160162749	0.001519239	0	-0.151313012	-0.300843591	-0.444071588	-0.568320287	-0.677468007	-0.779386606	-0.850809091	-0.902120535	-0.930820158	-0.955651381	-0.953765073	-0.969946352	-0.958410294	-0.939978699	-0.911667317	-0.892833854	-0.826552146	-0.740784319	-0.632934073	-0.517672848	-0.394557445	-0.294276522	-0.212836243	-0.147784118	-0.076138596	0	0	0	0.002966719
0.010176097	0.225797	0.395264324	0.527903655	0.636360073	0.731526003	0.809191737	0.867885196	0.9158725	0.951652397	0.974497799	0.985102841	0.989236902	0.985998319	0.97749124	0.965955814	0.948411142	0.922163906	0.889834324	0.843182782	0.791940673	0.74582659	0.700269411	0.653026602	0.613424477	0.578810675	0.540934228	0.517588204	0.497257776	0.481959183	0.459537988	0.442375112	0.403992788	0.369654897	0.324929307	0.266575194	0.173676444	0.070541769	0	0	0	0	0	0	0	0	0	0	0	0
0	0	0	0	0	0	0	0	0	0	0	0	0	0	0	0	0	0	0	0	0	0	0	0	0	0	0	0	0	0	0	0	0	0	0	0	0	0	0	0	0	0	0	0	0.14415091	0.32851398	0.526708112	0.698060901	0.831733484	0.921963103
0	0	0	0	0.241044523	0.463220065	0.567845758	0.54533467	0.309659672	0	0	0	0	0	0	0	0	0	0	0	0	0	0	0	0	0	0	0	0	0	0	0	0	0	0	0	0	0	0	0	0	0	0	0	0	0	0	0	0	0
0	0	0	0	0	0	0	0	0	0	0	0	0	0	0	0	0	-0.007345834	-0.067443345	-0.133024557	-0.208470208	-0.291792374	-0.378508957	-0.461378394	-0.540603518	-0.614034348	-0.682551319	-0.742358178	-0.794778219	-0.837760866	-0.879219099	-0.908270749	-0.943802698	-0.963191317	-0.976962899	-0.983878731	-0.994840778	-0.984808522	-0.968447337	-0.94462607	-0.917829626	-0.884926164	-0.859229354	-0.838594634	-0.822020183	-0.801986006	-0.777889284	-0.755583492	-0.735845183	-0.720623278
0	0	0	0	0	0	0	0	0	0	0	0	-0.022569471	-0.091888586	-0.163412558	-0.247207271	-0.358560357	-0.490911777	-0.603342634	-0.725214457	-0.814735158	-0.865406717	-0.88518306	-0.897794569	-0.884325761	-0.858669556	-0.82405111	-0.762471708	-0.676359136	-0.570049723	-0.444362985	-0.298109047	-0.138326975	0	0	0	0	0	0	0	0	0	0	0	0	0.018281116	0.310562026	0.565732784	0.768718238	0.908923202
0.59926953	0.697516851	0.775092297	0.834178502	0.881454638	0.919754451	0.949950726	0.97135369	0.985762826	0.992948009	0.993577695	0.986733652	0.974365539	0.956407912	0.932804977	0.903611581	0.866891725	0.821541386	0.765817434	0.698408222	0.624594009	0.551393837	0.478140668	0.406261202	0.341957459	0.284180252	0.227501273	0.185132936	0.149544552	0.122796701	0.093581841	0.074923353	0.041078053	0.018660516	0	0	0	0	0	0	0	0	0	0	0	0	0	0	0	0
0.208475974	0.257168541	0.281712326	0.301520708	0.314097081	0.324549757	0.329080624	0.32874747	0.32784028	0.32704918	0.320757372	0.314605342	0.306997421	0.291860907	0.274508052	0.2536512	0.222608748	0.18171859	0.148074136	0.105035968	0.072352821	0.056982455	0.052425412	0.047841828	0.054444363	0.065782376	0.076387557	0.100805378	0.132065733	0.169356896	0.207940622	0.251847141	0.289683839	0.328337024	0.365066516	0.400741964	0.434550853	0.479633856	0.532930767	0.595121781	0.659635203	0.721566794	0.773593539	0.816181135	0.850067	0.884837332	0.920584974	0.950552933	0.972441303	0.98600619
-0.632775446	-0.729446707	-0.798284795	-0.85184639	-0.893318937	-0.928162548	-0.954065003	-0.971096242	-0.983482601	-0.99127336	-0.991639437	-0.987320354	-0.979101342	-0.963599696	-0.943929679	-0.919768786	-0.886369195	-0.843073079	-0.79866499	-0.742562572	-0.688766421	-0.645167458	-0.607367229	-0.56983198	-0.542332186	-0.520637121	-0.498486595	-0.49142659	-0.491088761	-0.498149134	-0.503857483	-0.517290076	-0.518385425	-0.524970137	-0.528100376	-0.527448788	-0.512888056	-0.506139428	-0.498497481	-0.48962627	-0.479661121	-0.482551483	-0.485873264	-0.488776208	-0.491014336	-0.491919523	-0.491241696	-0.48970592	-0.487000154	-0.483949247
0	0	0	0	0	0	0	0	0	0	0	0	0	0	0	0	0	0	0	0	0	0	0	0	0	0	0	0	0	0	0	0	-0.008094039	-0.103486947	-0.187117455	-0.258889322	-0.326191175	-0.391497192	-0.463378254	-0.541527065	-0.619727617	-0.691498328	-0.754542549	-0.806714808	-0.84800625	-0.886090979	-0.920293196	-0.945986205	-0.959874365	-0.964250073
0.826609759	0.883005163	0.920949843	0.949336331	0.96975036	0.984243267	0.993065356	0.996494683	0.995945114	0.991975628	0.982706251	0.96979247	0.952653074	0.928513923	0.89929873	0.863762843	0.817611065	0.760724242	0.698988942	0.625407184	0.551964892	0.48609066	0.425301567	0.366353945	0.318075538	0.277059688	0.237737357	0.214951405	0.201298376	0.197808471	0.194644773	0.202918853	0.199583301	0.206694941	0.213774919	0.221460404	0.219049209	0.233778136	0.253369329	0.278348595	0.304760099	0.340210073	0.369626318	0.393630705	0.412759588	0.432954689	0.454372815	0.472722293	0.486770055	0.49603576
-0.568302947	-0.654078962	-0.727030956	-0.783401353	-0.83061358	-0.871311799	-0.905788268	-0.93290184	-0.954389917	-0.969385022	-0.980055515	-0.984136893	-0.984865993	-0.984309309	-0.981085259	-0.976503332	-0.971579887	-0.964906434	-0.950114353	-0.930506484	-0.903267786	-0.87116119	-0.834956964	-0.798587358	-0.762749181	-0.728749552	-0.694229158	-0.663640791	-0.633443847	-0.605285505	-0.573380915	-0.544391085	-0.505802951	-0.471749585	-0.434155258	-0.391311368	-0.331162924	-0.265594731	-0.187887471	-0.096564404	-0.000410262	0.074923376	0.136619392	0.186795045	0.226845995	0.270416783	0.318072788	0.359744481	0.392998306	0.4160504
0	0	0	0	0	0	0	0	0	0	0	0	0	0	0	0	0	0	-0.044240625	-0.157977239	-0.274566225	-0.387777273	-0.496120619	-0.598867049	-0.68885599	-0.768201761	-0.840720569	-0.893194743	-0.930491419	-0.951114522	-0.966636785	-0.962183922	-0.96613015	-0.948746816	-0.922738017	-0.884801111	-0.844700794	-0.763665723	-0.661296815	-0.534702502	-0.399622753	-0.268735821	-0.16242734	-0.076156141	-0.007219994	0	0	0	0	0
0	0.012418437	0.238681485	0.416620225	0.555514626	0.675916494	0.766895343	0.828751872	0.877772595	0.91363491	0.925667859	0.92451731	0.913453309	0.880714455	0.837908424	0.785017208	0.706829245	0.60106526	0.500652763	0.367358691	0.247017763	0.162860208	0.098558674	0.032686361	0	0	0	0	0	0.037496437	0.079640945	0.138053505	0.16204348	0.193146138	0.209976446	0.210694582	0.170350171	0.140923742	0.104379157	0.058925101	0.008075805	0	0	0	0	0	0	0	0	0
0	-0.112329854	-0.376525162	-0.577267859	-0.728096163	-0.844511182	-0.925200382	-0.970805358	-0.992463743	-0.992073497	-0.960029091	-0.904879171	-0.826701219	-0.711608273	-0.570078476	-0.397350107	-0.17136591	0	0	0	0	0	0	0	0	0	0	0	0	0	0	0	0	0	0	0	0	0	0	0	0	0	0	0	0	0	0	0	0	0
0	0	0	0.102217667	0.196223815	0.272004203	0.336666402	0.387190751	0.422081475	0.43988712	0.449636811	0.441683183	0.422704958	0.400612557	0.368215806	0.327344815	0.282330325	0.230139246	0.143976251	0.042876103	0	0	0	0	0	0	0	0	0	0	0	0	0	0	0	0	0	0	0	0	-0.099607542	-0.253723678	-0.381333248	-0.485408484	-0.568367542	-0.656385352	-0.750222002	-0.830899187	-0.893119303	-0.934536432
0	0	0	0	0	0	0	0	0	0	0	0	0	0	0	0	0	0	0	0	0	0	0	0	0	0	0	0	0	0	0	0	0	0	0	0	0	0	0	0	-0.148072854	-0.295453278	-0.419187929	-0.520458143	-0.601042281	-0.683846413	-0.769112811	-0.840674439	-0.893075304	-0.925664899
0	0	0	0	0	0	0	0	0	0	0	0	0	0	0	0	0	0	0	0	0	0	0	0	0.088810731	0.251891754	0.385867897	0.534837795	0.66606279	0.778400331	0.861817681	0.915922236	0.925024689	0.886724077	0.793417352	0.629905488	0.36889601	0	0	0	0	0	0	0	0	0	0	0	0	0
0.470292047	0.498175014	0.510001572	0.519411167	0.524243437	0.527487875	0.526989436	0.523582561	0.519779358	0.516227379	0.50897737	0.501955687	0.493644179	0.479646884	0.463633278	0.444395184	0.417000884	0.381823677	0.350885541	0.3126244	0.281429291	0.262539368	0.25157133	0.241027268	0.239194701	0.241431139	0.243707277	0.257015727	0.276230365	0.30087747	0.326887181	0.358083352	0.384611186	0.413291249	0.44138687	0.469789459	0.497398044	0.536101532	0.58237575	0.636944745	0.693873053	0.748300022	0.793706513	0.830809987	0.860357607	0.891168221	0.923413339	0.95078703	0.97134043	0.984563644
0	0	0	0	0	0	0	0	0	0	0	0	0	0	0	0	-0.021558908	-0.082620481	-0.156414548	-0.231416257	-0.312298378	-0.40038265	-0.488951683	-0.571011217	-0.64881085	-0.720213171	-0.782796696	-0.837997128	-0.882284373	-0.914633123	-0.939186357	-0.948172663	-0.95334538	-0.938838904	-0.909904095	-0.862122864	-0.795761104	-0.688272953	-0.553588406	-0.387784479	-0.210336421	-0.052833394	0	0	0	0	0	0	0	0
0	0	0	0	0	0	0	0	0	0	0	0	0	0	0	0	0	0	0	0	0	0	0	0	0	0	0	0	0	0	0	0	0	0	0	0	0	0	0	0	0	0	0	0	0	0	0	-0.09985945	-0.465838508	-0.718848621
0	0	0.215983186	0.404363577	0.557671738	0.687026114	0.791933893	0.869890816	0.928631424	0.966502825	0.985671354	0.983522244	0.96789646	0.939733732	0.898964597	0.847644308	0.782261654	0.698945229	0.591881597	0.457618841	0.306454311	0.155157674	0.00115299	0	0	0	0	0	0	0	0	0	0	0	0	0	0	0	0	0	0	0	0	0	0	0	0	0	0	0
0	0	0	0	0	0	0	0	0	0	0	0	0	0	0	0	0	0	0	0	0	0	0	0	0	0.012889446	0.435745697	0.62369358	0.635882965	0.472303622	0.230801857	0	0	0	0	0	0	0	0	0	0	0	0	0	0	0	0	0	0	0
-0.780816184	-0.841423405	-0.884717005	-0.918005711	-0.943529694	-0.964185961	-0.979212278	-0.988642884	-0.994641496	-0.997345446	-0.995243222	-0.989733116	-0.981153052	-0.967487158	-0.95042436	-0.92953456	-0.901722554	-0.86660241	-0.828909645	-0.782655502	-0.736759796	-0.696781163	-0.66032518	-0.624553706	-0.596033279	-0.572171166	-0.548650652	-0.536418974	-0.529691206	-0.529172782	-0.527985159	-0.533605291	-0.530156405	-0.532474961	-0.53323697	-0.5324038	-0.521850246	-0.519387372	-0.517294351	-0.515509897	-0.513433456	-0.520593189	-0.526938199	-0.532199994	-0.536360178	-0.540114633	-0.543380054	-0.54575987	-0.546912529	-0.547118947
0	-0.076717258	-0.140477407	-0.192410807	-0.234793284	-0.275342151	-0.308247767	-0.333410317	-0.357220827	-0.378914744	-0.395206921	-0.409642362	-0.424330466	-0.43650405	-0.449813175	-0.465632913	-0.48133573	-0.496014021	-0.5196814	-0.541184758	-0.56955664	-0.607483894	-0.649648842	-0.688854875	-0.729834107	-0.769321916	-0.804594156	-0.840785598	-0.874271252	-0.904158506	-0.931276263	-0.952823462	-0.971480184	-0.981027207	-0.98368233	-0.977883685	-0.96459509	-0.936866298	-0.900635523	-0.854481238	-0.804251143	-0.760310672	-0.725740524	-0.697924317	-0.675603781	-0.649053119	-0.617539526	-0.588584589	-0.563283456	-0.544001395
0.085693233	0.137963649	0.177034069	0.209453529	0.236659325	0.263914851	0.286835627	0.305249839	0.323581422	0.341095807	0.355887497	0.370112319	0.385562731	0.400951419	0.418460953	0.439469925	0.463171803	0.488891957	0.522402806	0.557309612	0.597129291	0.641970981	0.68854434	0.732427866	0.774841593	0.814277653	0.850119571	0.882388469	0.910253507	0.932815053	0.953148741	0.966394889	0.980331313	0.984840321	0.984150885	0.97689628	0.966345143	0.94042725	0.906642731	0.863763557	0.817370344	0.773733399	0.738949274	0.710861446	0.688362399	0.662358682	0.632251446	0.604983203	0.581745248	0.564462841
0	0	0	0	0	0	0	0	0	0	0	0	0	0	0	0	0	0	0	0	0	0	0	0	0	0	0	0	0	0	0	0	0	0	0	-0.040064143	-0.121085476	-0.203121451	-0.297643175	-0.405708302	-0.517731427	-0.607553382	-0.682870793	-0.744494837	-0.793538678	-0.844079247	-0.896290809	-0.940211434	-0.972537344	-0.992784616
0	0	0	0	0.032327217	0.302536632	0.526225614	0.697064739	0.829025261	0.917581743	0.971890753	0.981994754	0.96665705	0.933343253	0.877672346	0.805981995	0.717511104	0.603581073	0.437909645	0.226944191	0	0	0	0	0	0	0	0	0	0	0	0	0	0	0	0	0	0	0	0	0	0	0	0	0	0	0	0	0	0
-0.550934524	-0.654529008	-0.732494236	-0.793682274	-0.842813894	-0.885808498	-0.919901086	-0.94473416	-0.964907142	-0.979953242	-0.988142577	-0.99119925	-0.99117273	-0.986150738	-0.978370125	-0.968465327	-0.953498807	-0.932413304	-0.910644955	-0.880495738	-0.851046364	-0.828139243	-0.808190025	-0.787499695	-0.772820431	-0.761404973	-0.748398481	-0.744948351	-0.744445164	-0.74752819	-0.747911279	-0.751783216	-0.745191284	-0.74042729	-0.730754839	-0.715012857	-0.684204485	-0.651767824	-0.612571789	-0.565564575	-0.515280161	-0.480294863	-0.45254794	-0.430173095	-0.412238228	-0.391277106	-0.366769537	-0.344445449	-0.325227702	-0.310791555
0	0	0	0	0	0	0	0	0	0	-0.022621988	-0.046702775	-0.07233967	-0.0979992	-0.126810546	-0.161274187	-0.200508564	-0.243186766	-0.297047974	-0.352857043	-0.415096595	-0.484067764	-0.554792012	-0.621104099	-0.684627387	-0.743370162	-0.796201648	-0.843214397	-0.882813279	-0.913812724	-0.940559078	-0.955957084	-0.971291725	-0.971894168	-0.963563388	-0.943775776	-0.916083321	-0.862029944	-0.792969092	-0.706646316	-0.613765407	-0.528624502	-0.460396805	-0.405225655	-0.361063011	-0.31061546	-0.252816966	-0.200794444	-0.15695464	-0.124717388
0.259260624	0.42607526	0.565304482	0.6715551	0.758916952	0.831229657	0.890903557	0.936002501	0.968697012	0.987921492	0.997596645	0.993414906	0.980448305	0.961753743	0.934794842	0.900881392	0.860185548	0.810280599	0.739755627	0.653995938	0.552057241	0.442620159	0.327249409	0.21351825	0.106464322	0.007507744	0	0	0	0	0	0	0	0	0	0	0	0	0	0	0	0	0	0	0	0	0	0	0	0
-0.664324861	-0.739851444	-0.799274459	-0.845516201	-0.883158039	-0.915665229	-0.942021878	-0.961708814	-0.977298072	-0.988337947	-0.994739401	-0.996541413	-0.995654326	-0.991820746	-0.98560982	-0.977648327	-0.966799184	-0.952138907	-0.934098531	-0.910197084	-0.883976709	-0.859265109	-0.834695023	-0.80988571	-0.788421455	-0.769401113	-0.749661942	-0.7362706	-0.724820411	-0.716205303	-0.705222129	-0.697418119	-0.681276702	-0.6681242	-0.651745901	-0.63112266	-0.597735749	-0.562950931	-0.521557581	-0.472653438	-0.42084574	-0.383032259	-0.352460021	-0.327680002	-0.307867444	-0.285679365	-0.26071928	-0.238502436	-0.220159671	-0.206956822
0.515959716	0.628237574	0.716210445	0.784405264	0.839624145	0.886734315	0.924617491	0.952541843	0.974067694	0.988633709	0.996110018	0.996512621	0.992474326	0.983489361	0.970379632	0.953854806	0.931938089	0.903307276	0.868610847	0.82412138	0.775796357	0.7299203	0.684534309	0.63917246	0.599782642	0.564870599	0.529335115	0.50488797	0.484449007	0.469504321	0.451263541	0.439282595	0.413917394	0.394642793	0.371019237	0.341703792	0.292903886	0.244748945	0.187863777	0.121057782	0.050362009	0.000931086	0	0	0	0	0	0	0	0
-0.872343151	-0.91712801	-0.947890948	-0.968014064	-0.980391779	-0.982851533	-0.980575176	-0.973750458	-0.959988526	-0.940544716	-0.915708167	-0.884592178	-0.845520226	-0.796902339	-0.738457281	-0.667470282	-0.579494502	-0.474655965	-0.352394353	-0.211505631	-0.063031077	0	0	0	0.068437931	0.176023993	0.277648324	0.352398666	0.410236639	0.448305425	0.484722932	0.497479141	0.529311881	0.535728443	0.537674018	0.533372784	0.544291439	0.517725479	0.480103111	0.429871453	0.375484579	0.305560093	0.248824249	0.202794446	0.166008871	0.125140843	0.079514638	0.039094058	0.006016472	0
0.440910089	0.426071896	0.409383272	0.393383892	0.376763797	0.355716946	0.33479938	0.314655172	0.29188244	0.267900885	0.242439697	0.215326158	0.183626851	0.145630461	0.101227358	0.047627621	0	-0.039489461	-0.128365046	-0.228907481	-0.332811156	-0.433694857	-0.530757907	-0.623371694	-0.704563435	-0.776280274	-0.842719492	-0.890737395	-0.925827955	-0.946426946	-0.963804415	-0.963871083	-0.973794595	-0.96530545	-0.951006333	-0.928617934	-0.909260771	-0.85742121	-0.790910988	-0.7077369	-0.618815658	-0.527970386	-0.45416016	-0.394256711	-0.346392091	-0.29337662	-0.234360732	-0.182173451	-0.139614423	-0.109386288
0	0	0	0	0	0	0	0	0	0	0	0	0	0	0	0	0	0	0	0	0	0	0	0.080995516	0.178956862	0.270980224	0.357838435	0.436576355	0.508580977	0.570945787	0.633251871	0.682327955	0.740569774	0.780222278	0.814813865	0.843791908	0.882840892	0.903573631	0.923374271	0.941687914	0.958973826	0.961948867	0.96595018	0.969534516	0.97226602	0.972730253	0.970504082	0.967011618	0.961798322	0.956257993
0.347698922	0.473183197	0.567029737	0.641619862	0.702001849	0.756622489	0.800477082	0.833182923	0.861489882	0.884605804	0.89971599	0.90976145	0.917525234	0.920328954	0.92159221	0.922577236	0.919880516	0.912178854	0.908183915	0.896772125	0.88896568	0.890515777	0.896126301	0.899641065	0.908397058	0.918809918	0.925837589	0.940403175	0.955664539	0.971715814	0.984140213	0.996305287	0.998871786	0.998242986	0.990260723	0.973163516	0.940261128	0.898236726	0.846122464	0.782323869	0.713727979	0.660705008	0.618669447	0.584776106	0.557606957	0.525825012	0.48863702	0.454747022	0.425549773	0.403600242
-0.628095548	-0.730550705	-0.811138314	-0.869138403	-0.913026557	-0.941497023	-0.96109284	-0.971162254	-0.96964414	-0.957329991	-0.936592053	-0.904307689	-0.860861753	-0.806456697	-0.739280582	-0.657226404	-0.556599203	-0.436579131	-0.290464533	-0.120868	0	0	0	0	0	0	0	0	0	0	0	0	0	0	0	0	0	0	0	0	0	0	0	0	0	0	0	0	0	0
0	0	-0.019270033	-0.059472133	-0.094614942	-0.124423107	-0.151297452	-0.173805762	-0.191262971	-0.202722307	-0.212605227	-0.216349942	-0.217284708	-0.219801369	-0.220282972	-0.2202048	-0.223118814	-0.22769083	-0.220685565	-0.212398136	-0.192319872	-0.160457172	-0.120474887	-0.080792274	-0.03772411	0	0	0	0	0	0	0	0	0	0.007957081	0.060105969	0.127252018	0.201099038	0.288061303	0.389571756	0.495889134	0.582180846	0.653490982	0.711620524	0.757967413	0.807362339	0.860270792	0.905903355	0.941325937	0.965093851
-0.213443133	-0.186199535	-0.159830636	-0.136248884	-0.113445325	-0.086970287	-0.061641086	-0.03817945	-0.01269238	0	0	0	0	0	0	0	0.005202964	0.08160642	0.168558695	0.266331538	0.367266205	0.465560235	0.560120018	0.650131714	0.729201685	0.799094725	0.863518075	0.910396125	0.944542214	0.964499799	0.980839371	0.980177681	0.988154918	0.977935464	0.961306261	0.935808408	0.911391053	0.853948203	0.780699623	0.689492483	0.59203518	0.494761773	0.415770612	0.351671276	0.300450521	0.243650144	0.180348561	0.124331248	0.078586375	0.046046946
-0.683424897	-0.765005365	-0.827279449	-0.874890947	-0.912487718	-0.94300359	-0.966498049	-0.98261381	-0.993378023	-0.998721035	-0.99827751	-0.992229273	-0.981804463	-0.966017492	-0.945648914	-0.920546862	-0.888226183	-0.847905709	-0.800916281	-0.743695853	-0.683260882	-0.625961848	-0.570288382	-0.51563582	-0.468396532	-0.426785887	-0.385877469	-0.357846932	-0.335954504	-0.321623328	-0.305626734	-0.298368126	-0.278751335	-0.267828944	-0.254926606	-0.239596641	-0.20908817	-0.186804782	-0.161672811	-0.133285777	-0.103401872	-0.089599943	-0.078611125	-0.069740597	-0.062633964	-0.054398768	-0.044841879	-0.036174345	-0.028769968	-0.023249904
-0.570233408	-0.573165422	-0.564872611	-0.55772366	-0.548297902	-0.537359297	-0.524536413	-0.510894497	-0.497096464	-0.484249882	-0.468729975	-0.454022846	-0.437445688	-0.414588444	-0.388598013	-0.357417833	-0.315859202	-0.264718481	-0.215032817	-0.156707211	-0.104328576	-0.063589369	-0.031089568	-0.000332082	0	0	0	0	0	0	-0.003009044	-0.033013031	-0.05789153	-0.089396218	-0.122838928	-0.159933666	-0.198449641	-0.256827451	-0.327904532	-0.413132262	-0.502861751	-0.587578056	-0.657443551	-0.714365622	-0.759761476	-0.808369228	-0.860686506	-0.905954684	-0.941325937	-0.965248379
0.532335839	0.624557604	0.700988767	0.760566815	0.810274374	0.853917264	0.890634062	0.919395909	0.942957052	0.960400484	0.973021918	0.979492274	0.983079854	0.985096209	0.985010341	0.984251775	0.983241999	0.980563366	0.972477982	0.959804736	0.941713265	0.921109478	0.897667506	0.873497538	0.850064799	0.827918867	0.804490332	0.784597503	0.764467037	0.745374744	0.722439036	0.700927036	0.67046233	0.64217782	0.609440476	0.570436544	0.514779166	0.451439584	0.375710786	0.286011543	0.191251941	0.116027042	0.05468985	0.00486294	0	0	0	0	0	-0.017384764
0	0.143273415	0.265307072	0.362894714	0.439791187	0.509466953	0.5630518	0.600839681	0.633799517	0.661402568	0.676428854	0.686312298	0.693256072	0.690039202	0.684357633	0.676983826	0.659688057	0.631184279	0.613583445	0.582491559	0.563519611	0.567242893	0.582954407	0.595783181	0.621131631	0.650548313	0.675047814	0.715576575	0.760252239	0.808356467	0.853079788	0.899187234	0.931698556	0.95889178	0.975916129	0.981214899	0.968449889	0.949920734	0.924683781	0.891259027	0.853622135	0.830608018	0.814320228	0.801613998	0.791259724	0.775893481	0.754613768	0.733477213	0.712640856	0.695045178
-0.517771171	-0.626320696	-0.710038987	-0.775552454	-0.828643605	-0.875000586	-0.912309325	-0.939991274	-0.962394086	-0.978905801	-0.988569327	-0.992317046	-0.992678461	-0.988526779	-0.98143921	-0.972284108	-0.95882521	-0.939824072	-0.918392993	-0.88876853	-0.857956238	-0.831538899	-0.806643393	-0.781048434	-0.760618081	-0.743336896	-0.724543405	-0.714689378	-0.70734941	-0.703446837	-0.69633878	-0.692773797	-0.678099112	-0.665930183	-0.648707772	-0.62502435	-0.584445621	-0.540982113	-0.488796335	-0.426630515	-0.360494436	-0.312291103	-0.273588031	-0.24227522	-0.217216781	-0.18871589	-0.15619044	-0.126984681	-0.102478465	-0.084537495
-0.377313162	-0.444740375	-0.50572725	-0.550729908	-0.587966415	-0.61626196	-0.639965059	-0.657831293	-0.668226608	-0.670791378	-0.669738021	-0.66048063	-0.645397927	-0.627909095	-0.604545253	-0.575557675	-0.542429533	-0.503985772	-0.447739937	-0.382755166	-0.303778018	-0.215078615	-0.120288855	-0.027938359	0	0	0	0	0.026326813	0.08243911	0.141208275	0.188545856	0.249963042	0.295925672	0.341653655	0.387983644	0.454293794	0.511486469	0.576244043	0.649250492	0.724983035	0.775961735	0.818524375	0.853310843	0.881010636	0.909842784	0.939958561	0.965489877	0.984603802	0.996853545
0	0	0	0	0	0	0	0	0	0	0	0	0	0	0	0	0	0	0	0	0	0	0	0	0	0	0	0	0	0	0	0	0	0	0	0	0.035594654	0.113987893	0.207207118	0.31685368	0.431744116	0.531252355	0.613596019	0.680743044	0.734270469	0.791141171	0.85186017	0.904115445	0.944497957	0.971446169
0	0	0	0	0	0	0	0	0	0	0	0	0	0	0	0	0	0	0	0	0	0	0	0	0	0	0	0	0	0	0	0	0	0	0	0	0	0	0	0	0	0	0	0	0	0	0	0	0	-0.441458686
0.156760028	0.3836308	0.535361328	0.654875232	0.745307133	0.822733789	0.8778879	0.911916818	0.937736755	0.9558805	0.955238181	0.946887083	0.931097292	0.895603344	0.851764484	0.798212947	0.719995192	0.616146156	0.520752334	0.397039188	0.289555293	0.218424545	0.168567629	0.118157845	0.095186261	0.085532928	0.073097335	0.098323571	0.140038192	0.198185	0.254667408	0.326746489	0.372643647	0.424992139	0.467857118	0.501116827	0.508555823	0.534942739	0.565566242	0.600143944	0.634085999	0.687333519	0.734192049	0.772986615	0.803683886	0.831870902	0.857022001	0.87580388	0.885751929	0.888646715
0	0	0	0	0	0	0	0	0	0	0	0	0	0	0	0	0	0	0	0	0	0	-0.070393293	-0.236256827	-0.386057768	-0.520656306	-0.645406832	-0.742495266	-0.819009679	-0.871777337	-0.919267392	-0.93761385	-0.971343465	-0.972072123	-0.961514452	-0.935913179	-0.915115066	-0.840215814	-0.742216242	-0.617797552	-0.483961133	-0.345475373	-0.233664003	-0.143069445	-0.070622686	0	0	0	0	0
0	0	0	0	0	0	0	0	0	0	0	0	0	0	0	0	0	0	0	0	0	0	0	0	0	0	0.025220963	0.064134392	0.104005688	0.143194228	0.184557571	0.22384939	0.267171652	0.304944252	0.342605264	0.381142334	0.42895699	0.479657954	0.538728492	0.606980394	0.678083486	0.735812	0.783885768	0.823150744	0.854426737	0.887176247	0.921605979	0.9509261	0.973089477	0.987473795
-0.59221485	-0.710249657	-0.797147241	-0.861899118	-0.910831813	-0.946554418	-0.971460341	-0.985375979	-0.989717264	-0.98514956	-0.970809758	-0.947046784	-0.914135387	-0.869490121	-0.81439744	-0.747111199	-0.661829903	-0.557805891	-0.438074013	-0.296281748	-0.148103753	-0.006810041	0	0	0	0	0	0	0	0	0	0	0	0	0	0	0	0	0	0	0	0	0	0	0	0	0	0	0	0
0	0	0	0	0	0	0.009686781	0.306066041	0.537686032	0.695353548	0.804194656	0.837775528	0.831430109	0.808486281	0.752559116	0.677240967	0.593234009	0.484987033	0.278704669	0.013559684	0	0	0	0	0	0	0	0	0	0	0	0	0	0	0	0	0	0	0	0	0	0	0	0	0	0	0	0	0	0
0	0.017326487	0.103017438	0.171972715	0.229991047	0.284771729	0.331182629	0.368360231	0.402522491	0.432264678	0.456620329	0.476816975	0.496863494	0.51653452	0.537568804	0.562435773	0.590991525	0.621640829	0.657412162	0.692875017	0.729967989	0.769926257	0.809367539	0.845365794	0.879251761	0.910146546	0.936318677	0.959400197	0.976849064	0.988443548	0.995234375	0.994436823	0.989784839	0.975693982	0.953358045	0.920134533	0.873842577	0.804974559	0.719532806	0.615178573	0.503796854	0.406867869	0.328611041	0.265204343	0.214499017	0.157534715	0.093263696	0.035951914	0	0
-0.291878473	-0.356142933	-0.405965334	-0.446258474	-0.479912859	-0.511924768	-0.538764434	-0.560049096	-0.579858125	-0.597418125	-0.611566543	-0.623641326	-0.635809584	-0.647358135	-0.659853395	-0.674668327	-0.691190649	-0.708548867	-0.730316861	-0.751684853	-0.775407166	-0.802487118	-0.830289429	-0.855918423	-0.88088983	-0.904115248	-0.924339146	-0.94316778	-0.958833236	-0.971002595	-0.980523689	-0.985327774	-0.988101852	-0.984553874	-0.975946334	-0.960802953	-0.93870612	-0.903470737	-0.859276112	-0.804806839	-0.746436453	-0.695311266	-0.65424053	-0.62100749	-0.594414206	-0.564203128	-0.529763034	-0.498858118	-0.472956837	-0.454017704
0	0	0	0	0	0	0	0	0	0	0	0	0	0	0	0	0	0	0	0	0	0	0	0	0	0	0	0	0	0	0	0	0	0	0	0	0	0.033444534	0.151427572	0.283259945	0.418800076	0.518540779	0.603145449	0.672568188	0.727740676	0.783083281	0.838513323	0.88409831	0.915947407	0.934431088
0.752065494	0.824832416	0.876457755	0.915103497	0.94383153	0.964836569	0.978912525	0.986147695	0.987953284	0.984836192	0.975403605	0.960759698	0.94074015	0.912899356	0.878807019	0.837235994	0.783833086	0.718256369	0.6449726	0.557759954	0.468636406	0.386180233	0.308210929	0.232484	0.168555464	0.113165798	0.059882504	0.025650751	0.001838762	0	0	0	0	0	0	0	0	0	0	0	0	0.023386705	0.046411057	0.065202373	0.080175883	0.095962221	0.11268012	0.126988523	0.137919714	0.145110858
0.547967186	0.662687806	0.74886616	0.815183478	0.867442546	0.910540882	0.943609782	0.966283717	0.982124124	0.99102012	0.991695153	0.985228001	0.973235809	0.953689977	0.928396003	0.897205561	0.856193477	0.804321173	0.745747017	0.673459662	0.598788799	0.530485119	0.465558925	0.401579068	0.347924185	0.301489119	0.255410758	0.22656572	0.205618375	0.194170633	0.180466833	0.177451403	0.158283427	0.148992107	0.136342067	0.119682662	0.083228458	0.056370498	0.025751203	0	0	0	0	0	0	0	0	0	0	0
0	0	0	0	0	0	0	0	0	0	0	0	0	0	0	0	0	0	0	0	0.001110357	0.152848411	0.299904884	0.438255507	0.562205383	0.672777752	0.772263978	0.84896074	0.905533041	0.940120756	0.965606502	0.964139147	0.968218851	0.942047448	0.900019979	0.836607357	0.760597767	0.623961167	0.452225612	0.240523461	0.014439504	0	0	0	0	0	0	0	0	0
-0.251328804	-0.309632407	-0.351527351	-0.385864349	-0.413868365	-0.440996954	-0.462983773	-0.479814024	-0.496037364	-0.511133105	-0.522613815	-0.533166112	-0.544162981	-0.553516954	-0.563937897	-0.576380367	-0.588943863	-0.601045034	-0.620249875	-0.638348687	-0.661886328	-0.692542429	-0.72643207	-0.758135889	-0.790917676	-0.82237957	-0.850759515	-0.879301716	-0.905683462	-0.929143193	-0.95078019	-0.967982947	-0.983808869	-0.992542081	-0.996434828	-0.994428832	-0.98808375	-0.971182165	-0.94865209	-0.919526965	-0.887664836	-0.859088986	-0.836714114	-0.818734139	-0.804297147	-0.786944384	-0.766168776	-0.746986605	-0.730085534	-0.717104048
0	0	0	0	0	0	0	0	0	0	0	0	0	0	0	0	0	-0.009606307	-0.0481077	-0.063325191	-0.095624242	-0.164719165	-0.248280355	-0.320474097	-0.407228014	-0.494943735	-0.565477355	-0.655658739	-0.740749383	-0.820140738	-0.88268611	-0.93345716	-0.950942332	-0.943844856	-0.902951076	-0.819637512	-0.67342979	-0.469776886	-0.215784654	0	0	0	0	0	0	0	0	0	0	0
0	0	0	0	0	0	0	0	0	0	0	0	0	0	0	0	0	0	0	0	-0.010273389	-0.050740087	-0.097093809	-0.142042504	-0.188435508	-0.233171526	-0.27604734	-0.317784279	-0.358414716	-0.39627349	-0.435413158	-0.470105186	-0.50947819	-0.541101575	-0.571489597	-0.601095855	-0.638705563	-0.673576751	-0.713165641	-0.757821782	-0.803924017	-0.838610731	-0.867849742	-0.891804488	-0.910856664	-0.930250726	-0.950010261	-0.966467008	-0.97830997	-0.985495944
0	0	0	0	0	0	0	0	-0.03965779	-0.469648084	-0.73547913	-0.841318394	-0.858914885	-0.779291626	-0.625129974	-0.422650556	-0.134312318	0	0	0	0	0	0	0	0	0	0	0	0	0	0	0	0	0	0	0	0	0	0	0	0	0	0	0	0	0	0	0	0	0
-0.590165802	-0.681382107	-0.756568763	-0.814107938	-0.861268516	-0.900509693	-0.932719675	-0.956934044	-0.974670332	-0.985375415	-0.990743794	-0.98889169	-0.982457777	-0.972692737	-0.958619283	-0.940917153	-0.91932972	-0.89258249	-0.855788225	-0.810696628	-0.757888329	-0.702204639	-0.644015031	-0.586561381	-0.533037351	-0.483815771	-0.435062707	-0.395474226	-0.359575874	-0.329336707	-0.295956828	-0.269665074	-0.230749458	-0.200426483	-0.167410684	-0.130461457	-0.074611162	-0.020785638	0	0	0	0	0	0	0	0.00413129	0.038605846	0.068751327	0.092807285	0.109483268
0.156339526	0.125803433	0.075557519	0.033391239	0	0	0	0	0	0	0	0	0	0	0	0	0	0	0	0	0	0	0	0	0	0	0	0	0	0	0	0	0	0	0	0	0	0	0	0	0	0	0	0.163638203	0.296942229	0.44094459	0.597339808	0.733469014	0.841115406	0.914956311
0.543008197	0.644433683	0.721389877	0.781769546	0.830431888	0.873067437	0.907078161	0.932050781	0.952392555	0.967596146	0.976209123	0.979678588	0.980148355	0.976011283	0.969244343	0.960557679	0.947353596	0.928552902	0.908747186	0.881055432	0.853561453	0.831748797	0.812346963	0.792187428	0.777451121	0.765713998	0.752399718	0.747904116	0.745972469	0.747279943	0.745805901	0.747498264	0.739045236	0.732314888	0.720740848	0.703108023	0.670483653	0.63554594	0.593372177	0.542867246	0.488941759	0.450466704	0.419800627	0.395038811	0.375203693	0.352273294	0.325718642	0.301664935	0.281161773	0.265909831
-0.364517586	-0.524889491	-0.64520707	-0.737581381	-0.810169742	-0.869568891	-0.914900887	-0.945672692	-0.966631988	-0.97770052	-0.977148833	-0.966398529	-0.947575376	-0.917803715	-0.879541341	-0.832423436	-0.770795805	-0.693237259	-0.605406248	-0.497614445	-0.386073892	-0.283439148	-0.185642098	-0.089463648	-0.008413749	0	0	0	0	0	0	0	0	0	0	0	0	0	0	0	0	0	0	0	0	0	0	0	0	0
0	0	0	0	0.013059358	0.039069467	0.061693216	0.080687319	0.100500221	0.12021818	0.138198502	0.156404241	0.176886412	0.198868801	0.22428032	0.254880604	0.290755033	0.331207752	0.38117162	0.435301636	0.494724819	0.557891147	0.621804213	0.682406546	0.739040985	0.790837356	0.838382192	0.878369854	0.911569322	0.936774817	0.959518541	0.972057053	0.987964847	0.991359803	0.989169076	0.979782816	0.969156591	0.938154806	0.897628479	0.846141345	0.790562587	0.735865008	0.692011499	0.656545461	0.628157932	0.595765941	0.558690773	0.525340503	0.497266255	0.476644857
0.047456105	0.273568294	0.447608679	0.581526947	0.688336345	0.777029546	0.846568352	0.89580727	0.931163061	0.9520691	0.957610317	0.94831919	0.928320627	0.895391766	0.851680065	0.797512277	0.727036112	0.637905567	0.533465162	0.404254047	0.267159169	0.13778201	0.011805678	0	0	0	0	0	0	0	0	0	0	0	0	0	0	0	0	0	0	0	0	0	0	0	0	0	0	0
-0.670281253	-0.745173995	-0.801931464	-0.846300902	-0.881923841	-0.912804144	-0.937287699	-0.955077903	-0.969245973	-0.979471555	-0.984743332	-0.986044879	-0.984867734	-0.980016185	-0.972882701	-0.963879186	-0.950982911	-0.933416766	-0.914395166	-0.888975584	-0.863346449	-0.841858136	-0.822199355	-0.80220309	-0.786702135	-0.773878654	-0.760155329	-0.753810821	-0.74995971	-0.749207895	-0.746503846	-0.747004804	-0.739439637	-0.73412731	-0.725499348	-0.712743371	-0.688549341	-0.664118054	-0.634853187	-0.60002119	-0.562869356	-0.537521915	-0.517345876	-0.501060227	-0.488012528	-0.472884394	-0.455319697	-0.439384968	-0.425765539	-0.415606924
0	0	0	0	0	0	0	0	0	0	0	0	0	0	0	0	0	0	0	0	0	0	0	0	0	0	0	0	0	0	0	0	0	0	0.066434596	0.240665052	0.611877733	0.569598813	0.440132995	0.208435739	0	0	0	0	0	0	0	0	0	0
-0.783256868	-0.877013085	-0.93230593	-0.967843679	-0.986065329	-0.98436215	-0.971452801	-0.948651374	-0.91273304	-0.866966322	-0.808262437	-0.738500495	-0.652313879	-0.542462272	-0.411645263	-0.253078737	-0.05353093	0	0	0	0	0	0	0	0	0	0	0	0	0	0	0	0	0	0	0	0	0	0	0	0	0	0	0	0	0	0	0	0	0
0.070249803	0.119640144	0.155973958	0.186315203	0.211727093	0.237473729	0.259056311	0.276370136	0.293862986	0.310842995	0.325203617	0.339309476	0.354796204	0.370181152	0.387809158	0.40899408	0.432781731	0.458562116	0.492708137	0.528370987	0.56950766	0.616189238	0.664964091	0.711026486	0.755727316	0.797392311	0.835437966	0.869867103	0.899916029	0.924584956	0.947198366	0.96257608	0.979031462	0.985746609	0.98734921	0.982550968	0.975225542	0.952772614	0.923058304	0.884920881	0.843493269	0.803817812	0.772306291	0.746885943	0.726513777	0.702778579	0.675103183	0.649933489	0.628326345	0.612139653
0	0	0	0	0	0	0	0	0	0	0	0	0	0	0	0	0	0	0	0	0	0	-0.072794179	-0.213947718	-0.348813387	-0.473224116	-0.583695336	-0.682057342	-0.763318625	-0.825314092	-0.876066838	-0.901474178	-0.923271414	-0.912431829	-0.87953381	-0.818091757	-0.732024622	-0.58269001	-0.394076073	-0.160406752	0	0	0	0	0	0	0	0	0	0
0.342325449	0.491289896	0.612052602	0.704411914	0.779503117	0.841590577	0.891892522	0.929040144	0.955737584	0.971266472	0.977649319	0.972542946	0.959777058	0.940542035	0.913893753	0.880607925	0.839328823	0.788124795	0.721274601	0.639598628	0.546722974	0.451443679	0.353645904	0.257250732	0.168967626	0.088543107	0.009062763	0	0	0	0	0	0	0	0	0	0	0	0	0	0	0	0	0	0	0	0	0	0	0
0	0	0	0	0	0	0	0	0	0	0	0	0	0	0	0	0	0	0.014840513	0.085565213	0.166439157	0.260189486	0.357955217	0.448920319	0.538241291	0.621778562	0.6959716	0.765354673	0.825014895	0.873387533	0.914561694	0.940313154	0.962115164	0.962738144	0.94834016	0.91480692	0.864248079	0.774441384	0.660327291	0.518221789	0.365336301	0.229153409	0.120209495	0.032154051	0	0	0	0	0	0
-0.30847686	-0.349277802	-0.376209891	-0.398751201	-0.416695785	-0.434674967	-0.448744406	-0.459132467	-0.469769252	-0.48038721	-0.488151397	-0.496081497	-0.50476331	-0.511682947	-0.519729282	-0.529431409	-0.538540273	-0.546786866	-0.562762341	-0.577801307	-0.599312243	-0.628835051	-0.662483327	-0.694296319	-0.727767191	-0.76019955	-0.790034562	-0.820454167	-0.849482678	-0.876177604	-0.901955476	-0.923937623	-0.945681825	-0.960809871	-0.972192352	-0.979238682	-0.984942411	-0.983278964	-0.979174402	-0.97206897	-0.963500554	-0.954550943	-0.948190343	-0.943221874	-0.939175747	-0.93322163	-0.92501655	-0.916884706	-0.908893281	-0.90216078
-0.036847864	-0.089008651	-0.139163725	-0.176269986	-0.207800652	-0.232391138	-0.25386653	-0.270961709	-0.281996663	-0.286442361	-0.288690494	-0.284067157	-0.275084459	-0.265649046	-0.252079664	-0.235017882	-0.216956226	-0.196772019	-0.161371844	-0.120853123	-0.067270966	-0.00273961	0	0	0	0	0	0	0	0.005081283	0.058981203	0.105410305	0.162134636	0.207433926	0.2527887	0.29923674	0.362204785	0.421854853	0.490404652	0.568709982	0.650175919	0.710337141	0.760427809	0.80133826	0.83392566	0.868062439	0.903966561	0.934551643	0.957686335	0.972713722
0.732166007	0.834272779	0.878547876	0.896889058	0.88986772	0.846776275	0.788231521	0.717370791	0.623385314	0.513583431	0.382822927	0.23372221	0.053061582	0	0	0	0	0	0	0	0	0	0	0	0	0	0	0	0	0	0	0	0	0	0	0	0	0	0	0	0	0	0	0	0	0	0	0	0	0
-0.544407292	-0.66526962	-0.764118747	-0.834498099	-0.88828427	-0.922139161	-0.945974095	-0.958645991	-0.956068877	-0.939141956	-0.912610926	-0.870715055	-0.814316061	-0.745370044	-0.659945941	-0.555527702	-0.429031891	-0.279307233	-0.09260084	0	0	0	0	0	0	0	0	0	0	0	0	0	0	0.050907271	0.101945112	0.147340626	0.230148173	0.264600824	0.29589416	0.323183421	0.349180088	0.33233901	0.319936539	0.310143217	0.302210962	0.291354616	0.277052132	0.263172661	0.249941874	0.239059086
0	0.128135682	0.315821861	0.460619361	0.580965197	0.683899088	0.770140678	0.837000514	0.889135038	0.924587866	0.948066979	0.954572814	0.951808309	0.9439959	0.928348972	0.90771361	0.883354995	0.851819888	0.799383704	0.732030345	0.64629705	0.550928566	0.447061943	0.343268034	0.243688087	0.150527706	0.056526582	0	0	0	0	0	0	0	0	0	0	0	0	0	0	0	0	0	0	0	0	0	0	0
0	-0.070592734	-0.121696563	-0.162860208	-0.192250302	-0.218121912	-0.234498582	-0.242531901	-0.2490937	-0.254750966	-0.252127751	-0.248685607	-0.243296562	-0.228159765	-0.21043989	-0.189041668	-0.155386402	-0.109540515	-0.073973258	-0.02623147	0	0	0	0	0	-0.020144034	-0.038911895	-0.074766625	-0.118173331	-0.168067618	-0.218521615	-0.274192375	-0.321109242	-0.367090206	-0.408765635	-0.446651793	-0.479059299	-0.520937003	-0.569568209	-0.62529567	-0.682404285	-0.739642497	-0.788437395	-0.828525727	-0.86036598	-0.891930498	-0.923102716	-0.94846534	-0.965729922	-0.97533626
0.799308973	0.862230241	0.905615838	0.936570018	0.957990596	0.970059007	0.975783799	0.975384772	0.96849407	0.956101054	0.937318128	0.912563769	0.880713545	0.839299129	0.789275493	0.728455033	0.651826245	0.55932049	0.45392573	0.330866737	0.203379012	0.08189623	0	0	0	0	0	0	0	0	0	0	0	0	0	0	0	0	0	0	0	0	0	0	0	0	0	0	0	0
0	-0.215054175	-0.408734111	-0.558726592	-0.677239925	-0.776748909	-0.853502151	-0.906786947	-0.945948011	-0.970554795	-0.976751045	-0.968080541	-0.94836871	-0.912396863	-0.865180164	-0.806795129	-0.728244476	-0.627180088	-0.515889709	-0.376040236	-0.234080712	-0.108693146	0	0	0	0	0	0	0	0	0	0	0	0	0	0	0	0	0	0	0	0	0	0	0	0	0	0	0	0
0	0	0	0	0	0	0	0	0.016557443	0.047478424	0.076627146	0.103414813	0.132296553	0.165436974	0.202677235	0.247231533	0.302165154	0.365922528	0.435639367	0.512284185	0.588600773	0.661067268	0.728718353	0.792163409	0.846558498	0.893796634	0.935779882	0.964543669	0.982329571	0.988584065	0.989784224	0.977295949	0.967583622	0.943651933	0.91206133	0.869788615	0.81987357	0.737962613	0.636191906	0.511919597	0.379728534	0.257815549	0.158653432	0.078151333	0.013836978	0	0	0	0	0
0	0	0	0	0	0	0	0	0	0.070651749	0.155920542	0.218208821	0.274926939	0.334972048	0.395118216	0.465033762	0.552318453	0.650076	0.737983472	0.824193972	0.890273038	0.938352029	0.967555235	0.988131164	0.994626138	0.993219732	0.98003172	0.954649847	0.910282119	0.850316078	0.770298791	0.672822279	0.552811986	0.418040322	0.258165884	0.062700494	0	0	0	0	0	0	0	0	0	0	0	0	0	0
-0.305324769	-0.267850193	-0.228472287	-0.194448048	-0.161461167	-0.124895152	-0.089538936	-0.056692353	-0.022384915	0	0	0	0	0	0	0	0	0.008683745	0.115948247	0.237154543	0.35836814	0.471721837	0.577507803	0.677902168	0.763010965	0.83658906	0.903777673	0.947946217	0.975651544	0.985663829	0.990417893	0.974481171	0.968278895	0.941276405	0.906471747	0.860450445	0.812868605	0.722807248	0.610000206	0.471479586	0.324163499	0.181544035	0.065247793	0	0	0	0	0	0	-0.008911741
0	0	0	0	0	-0.142381402	-0.289267554	-0.396860326	-0.489615369	-0.565286223	-0.611689186	-0.641433046	-0.662855443	-0.663974903	-0.658811409	-0.650842985	-0.62536593	-0.578194369	-0.546888956	-0.486163467	-0.442637534	-0.438932141	-0.454228957	-0.462635154	-0.494201226	-0.533758858	-0.561813994	-0.622024365	-0.688169978	-0.760157764	-0.820869429	-0.883621212	-0.911479456	-0.92937787	-0.922068257	-0.884205042	-0.793188558	-0.678161116	-0.534192483	-0.356388204	-0.163997716	-0.021694067	0	0	0	0	0	0	0	0
-0.246389827	-0.378256487	-0.479171755	-0.559347105	-0.624936983	-0.68449584	-0.733081116	-0.770057137	-0.802223601	-0.828547724	-0.846933166	-0.859617534	-0.87005448	-0.876399614	-0.881489693	-0.887010548	-0.890433499	-0.890201148	-0.892855753	-0.889058711	-0.8873811	-0.892910676	-0.900921507	-0.906544474	-0.915838219	-0.926014285	-0.932480554	-0.944639304	-0.956171966	-0.967324248	-0.974129887	-0.979485985	-0.975294966	-0.967199717	-0.951157971	-0.925006664	-0.881481617	-0.825293337	-0.756089109	-0.671931815	-0.581896272	-0.509825067	-0.452118613	-0.405465599	-0.368117365	-0.325375446	-0.276323832	-0.232130056	-0.194820456	-0.167334657
-0.217670275	-0.365307701	-0.486923141	-0.582182497	-0.661767392	-0.732462588	-0.792011421	-0.838837443	-0.877988088	-0.907922983	-0.930192941	-0.943257724	-0.952393671	-0.95933157	-0.96371974	-0.968019322	-0.972775486	-0.975730557	-0.972461242	-0.962930739	-0.946412377	-0.927092934	-0.90381575	-0.878819428	-0.854359264	-0.830996574	-0.804892354	-0.782897279	-0.759372743	-0.7359973	-0.706398506	-0.677100711	-0.634879897	-0.593592106	-0.544525347	-0.484662365	-0.39949335	-0.299108554	-0.178426805	-0.034810257	0	0	0	0	0	0	0	0	0	0
0.133703821	0.077769011	0.022564913	0	0	0	0	0	0	0	0	0	0	0	0	-0.051949454	-0.125892628	-0.213353836	-0.306293793	-0.4107427	-0.512355354	-0.604556949	-0.688203274	-0.767006586	-0.831737446	-0.886487538	-0.935441977	-0.964301076	-0.978244906	-0.976712581	-0.96932242	-0.944088882	-0.925019714	-0.888744085	-0.844590767	-0.78896828	-0.726947147	-0.624901068	-0.498569202	-0.344836573	-0.181720784	-0.029084597	0	0	0	0	0.002281645	0.087945613	0.156886591	0.205139299
0	0	0	0.100973736	0.311143059	0.491886841	0.639799747	0.751443905	0.839189564	0.900280086	0.93688906	0.946477318	0.940498423	0.920164027	0.886183084	0.842424039	0.785039246	0.708617339	0.607493221	0.475223694	0.323972554	0.173503428	0.019146836	0	0	0	0	0	0	0	0	0	0	0	0	0	0	0	0	0	0	0	0	0	0	0	0	0	0	0
0	0	0	0.03027727	0.069710117	0.105282601	0.137892405	0.165960704	0.18991176	0.208397442	0.22573889	0.237614478	0.248142977	0.262052552	0.275917958	0.292014342	0.314771926	0.342644917	0.362654626	0.384881021	0.396781309	0.396487748	0.387246959	0.376935137	0.359959784	0.340594982	0.319972187	0.293072475	0.260902549	0.224913939	0.184428799	0.140594787	0.093016162	0.045172934	0	0	0	0	-0.103629973	-0.227168285	-0.35711755	-0.468197578	-0.559595962	-0.634017848	-0.693387135	-0.757289642	-0.826437431	-0.886480171	-0.933731727	-0.965961456
0.748792203	0.829829879	0.88435961	0.923019006	0.949116514	0.962876395	0.968249144	0.965656579	0.954613873	0.936559149	0.909926101	0.87564931	0.83189734	0.774940155	0.706366372	0.623050028	0.517850798	0.390792493	0.247015578	0.079188116	0	0	0	0	0	0	0	0	0	0	0	0	0	0	0	0	0	0	0	0	0	0	0	0	0	0	0	0	0	0
0	0	0	0	0	0	0	0	0	0	0	0	0	0	0	0	0	0	0	0	0	0	0	0	0	0	0	0	0	0	0	-0.053962877	-0.14474768	-0.213679898	-0.277789962	-0.337403244	-0.414052773	-0.476315112	-0.544829565	-0.619769565	-0.696172102	-0.74811368	-0.792790049	-0.829575161	-0.858760579	-0.887085632	-0.914331588	-0.936044389	-0.950056465	-0.957138199
0.132137652	0.254855996	0.351900439	0.429198952	0.493520484	0.552696333	0.602150776	0.640971235	0.675371319	0.704044526	0.726085982	0.742578786	0.757571745	0.770642575	0.783532668	0.798453036	0.814589716	0.830243558	0.848316845	0.863015474	0.878013237	0.896333695	0.914532451	0.929933062	0.945592963	0.960250051	0.970858724	0.98252979	0.990931584	0.996326447	0.996818034	0.993114133	0.982094912	0.965258423	0.940348468	0.904813683	0.852650248	0.782446523	0.696184895	0.59160541	0.480143616	0.386920895	0.311673816	0.250709467	0.201955777	0.147155602	0.085296295	0.03011864	0	0
-0.57619329	-0.714177157	-0.802050583	-0.869689726	-0.918143905	-0.955758062	-0.978992501	-0.989010779	-0.992336744	-0.990158003	-0.974916363	-0.953900859	-0.925507905	-0.880605259	-0.826670847	-0.761174034	-0.672275537	-0.559856259	-0.447170482	-0.309384438	-0.180676764	-0.077826765	0	0	0	0	0	0	0	0	0	0	0	0	0	-0.001635895	-0.019735051	-0.068926703	-0.129671698	-0.202967672	-0.279279185	-0.368636192	-0.443625971	-0.504994776	-0.553830481	-0.604059463	-0.655837369	-0.699326291	-0.731225296	-0.751111204
0	0	0	0	0	0	0	-0.029784801	-0.068050246	-0.102513564	-0.128916389	-0.151902681	-0.175130039	-0.195166968	-0.216927093	-0.242750215	-0.269387963	-0.295300233	-0.333490778	-0.368906853	-0.413097304	-0.46970065	-0.531326252	-0.588427626	-0.64715633	-0.703294392	-0.753031855	-0.80312517	-0.848438951	-0.887836089	-0.922555231	-0.948497025	-0.969808439	-0.977537792	-0.974642842	-0.958506301	-0.929635258	-0.877140517	-0.80980338	-0.725259695	-0.633848421	-0.554092237	-0.490802309	-0.439758282	-0.398846266	-0.351089267	-0.295311404	-0.244534345	-0.200869984	-0.168104558
0.80642246	0.87265611	0.921574456	0.955231364	0.978583524	0.989501188	0.994058735	0.992172655	0.981316997	0.962684869	0.937337548	0.903520236	0.860114852	0.8060704	0.740516856	0.660743421	0.562293074	0.444991188	0.306016414	0.145531487	0	0	0	0	0	0	0	-0.050390094	-0.123379183	-0.174000698	-0.223626129	-0.24628658	-0.29214302	-0.308496143	-0.320481756	-0.326509329	-0.353242323	-0.339532421	-0.316376172	-0.282375105	-0.244843789	-0.185283924	-0.137166239	-0.098172742	-0.0669929	-0.032015213	0	0	0	0
0	0	0	0	0	0	-0.139489174	-0.387251831	-0.574193046	-0.692819351	-0.770821252	-0.778842511	-0.747316654	-0.701237069	-0.620716051	-0.516365348	-0.400531843	-0.259672487	-0.012079781	0	0	0	0	0	0	0	0	0	0	0	0	0	0	0	0	0	0	0	0	0	0	0	0	0	0	0	0	0	0	0
-0.229288678	-0.40374982	-0.534490606	-0.637191306	-0.719551352	-0.791734316	-0.848853061	-0.890361388	-0.924184143	-0.949556795	-0.963307918	-0.968610355	-0.96882947	-0.960497818	-0.947616848	-0.93122477	-0.906161006	-0.870677309	-0.834706125	-0.784594932	-0.736295672	-0.699726597	-0.668575064	-0.636098994	-0.61394773	-0.597256207	-0.577776227	-0.574482118	-0.576166537	-0.583807653	-0.586983868	-0.595854624	-0.587285906	-0.581386851	-0.567131958	-0.542599309	-0.493099129	-0.4408304	-0.377519157	-0.301419876	-0.219903369	-0.16351403	-0.118916357	-0.082980433	-0.054164732	-0.020279334	0	0	0	0
0	0	0	0	0	0	0	0	0.055907749	0.118952439	0.166344696	0.20310443	0.237282107	0.265437759	0.293730903	0.326647816	0.360090879	0.390619113	0.432311979	0.465487995	0.505257176	0.559542884	0.618010372	0.669746345	0.724711502	0.777654406	0.820802495	0.868344946	0.909509854	0.944027537	0.968560131	0.983006995	0.982244241	0.965628739	0.930429418	0.87139789	0.778884189	0.647716824	0.484799383	0.285444534	0.072020844	0	0	0	0	0	0	0	0	0
-0.334947959	-0.27781912	-0.214092078	-0.161928361	-0.112132657	-0.061489487	-0.012433189	0	0	0	0	0	0	0	0	0	0	0	0.050275725	0.172882949	0.286372967	0.381566539	0.462302702	0.53796994	0.594337282	0.638715046	0.67725178	0.689877069	0.684145078	0.660195422	0.628737204	0.577099353	0.532268461	0.470213882	0.399966282	0.317023994	0.224250328	0.083754876	0	0	0	-0.051112967	-0.217194972	-0.352300013	-0.460129061	-0.577167478	-0.70488825	-0.81640607	-0.90513834	-0.966443799
0	0	0	0	0	0	0	0	0	0	0	0	0	0	0	0	0	0	0	0	0	0	0	0	0	-0.043617532	-0.153459712	-0.263893512	-0.369713086	-0.467241618	-0.56315894	-0.64569757	-0.730904683	-0.792917465	-0.844003562	-0.882869256	-0.923648826	-0.942504427	-0.957901798	-0.968561538	-0.976235979	-0.975062692	-0.977268852	-0.979731303	-0.981434641	-0.978213162	-0.969156499	-0.958108522	-0.944381705	-0.930967287
0	0	0	0.065138294	0.256035614	0.424499344	0.566815814	0.678941461	0.771627957	0.84117243	0.892771631	0.921158063	0.939219432	0.952417291	0.958528061	0.963407212	0.969374035	0.970911109	0.95296703	0.919442544	0.865301026	0.800500175	0.723960066	0.64407478	0.565067249	0.489543595	0.40848485	0.337948786	0.264560882	0.193009878	0.106356528	0.022672837	0	0	0	0	0	0	0	0	0	0	0	0	0	0	0	0	0	0
0	0.089836691	0.235669367	0.350407085	0.447560019	0.535265089	0.610470922	0.670982326	0.72289263	0.763948652	0.796956897	0.819210966	0.837911261	0.856448577	0.873584855	0.893056451	0.917277334	0.943310171	0.962941639	0.97892041	0.985552322	0.985465034	0.978127655	0.967812684	0.954032262	0.938878631	0.919458897	0.899019073	0.873004967	0.843242102	0.805128411	0.762981107	0.708272597	0.650774798	0.583030475	0.500805209	0.389059955	0.250562896	0.083344418	0	0	0	0	0	0	0	0	0	0	0
0.577747511	0.66883018	0.742005423	0.798811978	0.845402214	0.885564023	0.918516889	0.943482296	0.963203303	0.977044866	0.985541898	0.988084426	0.987259429	0.983412675	0.97665461	0.96789006	0.956374671	0.940897584	0.920039055	0.892535122	0.860785674	0.829012468	0.796230537	0.763224604	0.733418841	0.706371823	0.678581902	0.657669793	0.638687427	0.622905884	0.603989867	0.588849972	0.563529084	0.542284626	0.517225114	0.486981166	0.440503775	0.391503212	0.333321193	0.264755392	0.192292825	0.138142589	0.094140896	0.058428496	0.029893701	0	0	0	0	0
-0.545657172	-0.640639373	-0.722905433	-0.785891347	-0.838652063	-0.883151038	-0.920913937	-0.950532478	-0.97304191	-0.987528597	-0.997265486	-0.998792803	-0.995759814	-0.991152761	-0.982626328	-0.971491201	-0.959280815	-0.944381867	-0.917132781	-0.883466092	-0.838795883	-0.786560154	-0.728622086	-0.671170545	-0.614713185	-0.561332403	-0.508225314	-0.460954815	-0.415283594	-0.373537578	-0.327610626	-0.287185415	-0.234442759	-0.189885882	-0.142194423	-0.089550761	-0.015826687	0	0	0.079507681	0.189779197	0.274348089	0.34386121	0.400447829	0.445595101	0.494303585	0.547135747	0.593082987	0.629355299	0.654187535
0.577796268	0.605799534	0.619881526	0.63115743	0.638222508	0.643904382	0.646165594	0.645618821	0.644629376	0.643623853	0.639407343	0.635175212	0.629960059	0.620266128	0.609109949	0.595689336	0.57610557	0.550563631	0.528792085	0.501302198	0.479567809	0.467755522	0.462186297	0.456724394	0.457964229	0.462182233	0.46612508	0.478487841	0.495115701	0.515601521	0.536886052	0.561709664	0.582725237	0.604752424	0.625817379	0.64646668	0.66583733	0.69250081	0.724166091	0.761265475	0.799813045	0.83709763	0.868361461	0.893941253	0.914299074	0.935278178	0.956950902	0.975182105	0.988600407	0.997004935
0	0	0	0	0	0	0	0	0	0	0	0	0	0	0	0	0	0	0	0	0	0	0	0	0	0	0.156527019	0.412777926	0.608579659	0.738094875	0.836224999	0.851537378	0.873880979	0.799555745	0.668781282	0.462923056	0.202805558	0	0	0	0	0	0	0	0	0	0	0	0	0
0.272423956	0.365160974	0.433534249	0.488432012	0.532961577	0.574191838	0.607380589	0.632339174	0.654817894	0.674156371	0.687619106	0.698109491	0.707710135	0.713962097	0.720013398	0.726981524	0.732148152	0.734557407	0.742603429	0.746371826	0.754861508	0.771824461	0.792561811	0.811110768	0.832868434	0.854764938	0.873360913	0.895819465	0.917512508	0.938076161	0.955903072	0.971278467	0.981184791	0.985760694	0.984150883	0.974935702	0.955663949	0.926383529	0.889221762	0.842888343	0.792765459	0.751998004	0.71984519	0.693956685	0.673189879	0.648619944	0.61958949	0.592984948	0.569840486	0.552276618
0.466129269	0.589985423	0.688489834	0.764173365	0.82540849	0.876488748	0.917530237	0.947584468	0.969587577	0.98299617	0.988577282	0.9853448	0.976220413	0.961344428	0.940766777	0.915070799	0.88243175	0.841347448	0.789812482	0.726079421	0.655356182	0.585115114	0.514267339	0.444237451	0.381462253	0.324918263	0.268682265	0.226627396	0.190483981	0.162453408	0.130807468	0.108813423	0.070051456	0.041711164	0.009502793	0	0	0	0	0	0	0	0	0	0	0	0	0	0	0
0	0	0	0	0	0	0	0	0	0	0	-0.016759178	0	0	0	0	0	0	0	0	0	0	0	0	0	0	0	0	0	0	0	0	0	0	0	0	0	0	0	0	0	0	0	0	0	0	0	0	0	0
0	0	0	0	0	0	0	0	0	0	0	0	0	0	0	-0.011600458	-0.056236167	-0.105723057	-0.168712394	-0.235875922	-0.311216856	-0.39369709	-0.478401466	-0.558567469	-0.634825246	-0.705202935	-0.769642315	-0.825808929	-0.87362751	-0.911435525	-0.945837645	-0.967162326	-0.991742025	-0.999583492	-0.999333534	-0.988810189	-0.975362426	-0.935252757	-0.882525998	-0.815225457	-0.742366375	-0.671550043	-0.615014951	-0.569344883	-0.532769358	-0.490637876	-0.442002953	-0.398031631	-0.360676805	-0.332982808
-0.584090792	-0.675014458	-0.734190221	-0.780834488	-0.815588747	-0.845152436	-0.865550261	-0.87740801	-0.886136128	-0.892084383	-0.890175784	-0.885471277	-0.877712525	-0.86129081	-0.841308923	-0.816976264	-0.781563712	-0.734801332	-0.692242454	-0.637448675	-0.590400141	-0.559806528	-0.539010154	-0.518095875	-0.509428278	-0.506652182	-0.502835435	-0.515593796	-0.535852833	-0.563470932	-0.5907917	-0.625091878	-0.648588162	-0.674932513	-0.697598678	-0.716749986	-0.726148428	-0.745149963	-0.767509202	-0.793290284	-0.819388526	-0.85202766	-0.880167403	-0.903350025	-0.921738053	-0.939484058	-0.956431823	-0.969859258	-0.9783892	-0.982567438
0.761831725	0.839795612	0.890066003	0.927709311	0.95405743	0.972388791	0.982568593	0.98520249	0.982650191	0.975843546	0.961306486	0.942212047	0.917302643	0.881806415	0.839162167	0.787373735	0.719553586	0.635686203	0.546563027	0.440135093	0.335754765	0.244423079	0.161823922	0.081805298	0.017999598	0	0	0	0	0	0	0	0	0	0	0	0	0	0.030605626	0.080153154	0.132358937	0.195246793	0.247444609	0.290042185	0.323986696	0.359801554	0.397761023	0.430267711	0.45513102	0.47151168
0	0	0	0.08462914	0.15663102	0.224014478	0.280607809	0.325432204	0.366165581	0.401209457	0.42907981	0.451546059	0.473298681	0.493623318	0.514926337	0.539984936	0.567988212	0.59702215	0.631727145	0.664467837	0.699363834	0.738911222	0.778650946	0.814497673	0.849308128	0.881504212	0.908247651	0.933538905	0.953323283	0.967444606	0.975889661	0.976739938	0.971479036	0.956210394	0.931051491	0.892937695	0.837963264	0.758281673	0.659533578	0.539000393	0.410285775	0.299876608	0.210869231	0.138780456	0.081121012	0.016127864	0	0	0	0
0.897905041	0.909687745	0.904625733	0.898505435	0.88777323	0.872238502	0.853380272	0.832598411	0.809593435	0.786185413	0.758122466	0.729284109	0.695660876	0.651410746	0.600165446	0.538431345	0.458510737	0.361498389	0.260437736	0.143001954	0.030282887	0	0	0	-0.029149167	-0.082559455	-0.131690596	-0.155317655	-0.162760638	-0.153321166	-0.139772496	-0.107377018	-0.087038644	-0.050071919	-0.008877014	0	0	0	0	0.123569286	0.255873493	0.386223054	0.493333477	0.580518939	0.650082027	0.725184983	0.80670417	0.877633091	0.933678969	0.972090177
0.481989257	0.656527838	0.757964811	0.821267993	0.851235826	0.841071165	0.809634137	0.759541384	0.68299365	0.586708212	0.465268139	0.321588634	0.144546142	0	0	0	0	0	0	0	0	0	0	0	0	0	0	0	0	0	0	0	0	0	0	0	0	0	0	0	0	0	0	0	0	0	0	0	0	0
0	0	0	0	0	0	0	0	0	0	0	0	0	0	0	0	0	0	0	0	0	0	0	0	0.01729053	0.181274431	0.332325738	0.46587569	0.581867856	0.676146687	0.764099926	0.823325849	0.891449705	0.92190028	0.935355192	0.927587727	0.917692663	0.852221384	0.76326423	0.647004922	0.520114411	0.391996915	0.290419041	0.208514702	0.142860354	0.0660739	0	0	0	0
-0.694431702	-0.76834103	-0.823672978	-0.866772514	-0.90105698	-0.930373546	-0.953259065	-0.969491693	-0.982004922	-0.99058853	-0.994072229	-0.993573746	-0.990335164	-0.982907588	-0.972803423	-0.960224595	-0.942793268	-0.919806312	-0.894967354	-0.862901398	-0.830734364	-0.803305717	-0.778209029	-0.75304257	-0.733277163	-0.716829619	-0.699789551	-0.691463198	-0.686538789	-0.685678153	-0.683132253	-0.684898795	-0.678007579	-0.674429532	-0.66788912	-0.657749922	-0.636173754	-0.616603567	-0.593400523	-0.565983079	-0.536698789	-0.519015569	-0.505107823	-0.493918215	-0.484938954	-0.474250386	-0.461556317	-0.449888968	-0.439688029	-0.4319096
-0.749600604	-0.84119597	-0.90347688	-0.945044317	-0.971145427	-0.978583853	-0.976343256	-0.964862687	-0.940407563	-0.905330715	-0.859502759	-0.801960029	-0.729551097	-0.638647031	-0.529381675	-0.396672109	-0.231545703	-0.034223388	0	0	0	0	0	0	0	0	0	0	0	0	0	0	0	0	0	0	0	0	0	0	0	0	0	0	0	0	0	0	0	0
0	0	0	0	0	0.302345715	0.537182879	0.567159159	0.34623661	0	0	0	0	0	0	0	0	0	0	0	0	0	0	0	0	0	0	0	0	0	0	0	0	0	0	0	0	0	0	0	0	0	0	0	0	0	0	0	0	0
0.546075236	0.65583546	0.743711449	0.810028319	0.863002711	0.904817509	0.937686997	0.960724284	0.975033593	0.980441983	0.978488859	0.967267928	0.948938298	0.924014214	0.89168377	0.851797993	0.802456543	0.7423964	0.667303631	0.577764071	0.478603791	0.378232039	0.276848712	0.177751277	0.087862344	0.006528095	0	0	0	0	0	0	0	0	0	0	0	0	0	0	0	0	0	0	0	0	0	0	0	0
-0.821796213	-0.876994323	-0.912238498	-0.939084044	-0.958121534	-0.972313993	-0.980735877	-0.983846328	-0.983908544	-0.981474133	-0.973704878	-0.963290523	-0.949478028	-0.928686865	-0.903721914	-0.873407134	-0.832919213	-0.782229827	-0.730096023	-0.667039398	-0.606841267	-0.55665311	-0.512925603	-0.470433806	-0.438448519	-0.412825635	-0.388121124	-0.378776575	-0.377628673	-0.385193509	-0.393233716	-0.410673623	-0.418162641	-0.433121474	-0.447384119	-0.461580077	-0.467823204	-0.4887932	-0.515055076	-0.547115246	-0.580665133	-0.62027061	-0.653346642	-0.680381564	-0.701908223	-0.724300754	-0.747674117	-0.76747987	-0.782291939	-0.791771646
0	0	0	0	0	0	0	0	0	0	0	0	0	0	0	0	0	0	0	0	0	0	0	0	0	0	0.134533408	0.336425327	0.505271289	0.635093213	0.75204551	0.818789943	0.899832853	0.918415379	0.907739377	0.859520003	0.801716871	0.641870862	0.433233107	0.168402393	0	0	0	0	0	0	0	0	0	0
-0.764947167	-0.829307038	-0.881827773	-0.918122496	-0.944997885	-0.95930068	-0.968128187	-0.970895248	-0.964154678	-0.948720354	-0.927654922	-0.897196714	-0.857267681	-0.808989981	-0.749708585	-0.677381144	-0.589816063	-0.486508689	-0.358574927	-0.211663031	-0.050017287	0	0	0	0.010599245	0.145126395	0.273061547	0.374832884	0.460279722	0.525375727	0.590507268	0.630450821	0.692797626	0.725874912	0.754712344	0.778301771	0.824395699	0.83531649	0.841486064	0.841988686	0.840542775	0.813397418	0.79219755	0.775173906	0.761499985	0.744971789	0.725091992	0.706689714	0.690405609	0.677847538
-0.661053213	-0.739461511	-0.798879798	-0.845397961	-0.882794128	-0.915348172	-0.941212379	-0.960075841	-0.975235308	-0.986335251	-0.992279137	-0.994144388	-0.993523844	-0.989156033	-0.982537686	-0.97414255	-0.961882593	-0.94493819	-0.926785123	-0.902157876	-0.877484466	-0.857205512	-0.838845844	-0.820041695	-0.805762105	-0.794102152	-0.781390462	-0.776068755	-0.773122904	-0.773139895	-0.771077511	-0.772020883	-0.76475467	-0.759440543	-0.750548005	-0.737195042	-0.712033169	-0.686044524	-0.654813698	-0.61754463	-0.577771487	-0.550167627	-0.528189993	-0.510448935	-0.496235671	-0.479765277	-0.460651501	-0.443316432	-0.428507677	-0.41746755
0	-0.213329349	-0.472298558	-0.667739078	-0.803618499	-0.900245504	-0.953201493	-0.966273797	-0.954687653	-0.923372011	-0.850833627	-0.757193678	-0.6352334	-0.457048006	-0.243691998	0	0	0	0	0	0	0	0	0	0	0	0	0	0	0	0	0	0	0	0	0	0	0	0	0	0	0	0	0	0	0	0	0	0	0
0	0	0	0	0	0	0	0	0	0	0	0	0	0	0	0	0	0	0	0	0	0	0	0	0	0	0	0	0	0	0	0	0	0.04225155	0.216064659	0.292871525	0.524462264	0.326144527	0.010620504	0	0	0	0	0	0	0	0	0	0	0
0	0	0	0	0	0	0	0	0	0	0	0	0	0	0	0	0	0	0	0	0	0	0	0	0	0	0	0	0	0	0	0.010290828	0.370200369	0.540948327	0.651885511	0.687976793	0.781255955	0.615672261	0.368193749	0.02525254	0	0	0	0	0	0	0	0	0	0
0.286175541	0.333661381	0.378069161	0.410464187	0.437383256	0.457238762	0.474027124	0.486728336	0.493491681	0.494066374	0.492197408	0.483819063	0.470738893	0.45603282	0.436537682	0.412385468	0.385087993	0.353751626	0.307247657	0.254006476	0.188767714	0.114664032	0.03512977	0	0	-0.020869406	-0.088578759	-0.148400402	-0.203662567	-0.251857516	-0.302033077	-0.342674769	-0.394387026	-0.432977292	-0.470859379	-0.50861771	-0.561979265	-0.607173857	-0.658052004	-0.715080785	-0.774074747	-0.813434568	-0.846450439	-0.873466189	-0.894965868	-0.917103089	-0.939950823	-0.959157641	-0.973273104	-0.982096306
-0.507074235	-0.626722833	-0.719464847	-0.79067558	-0.847556874	-0.8945746	-0.931534859	-0.957767327	-0.976398183	-0.98711818	-0.989770132	-0.984288261	-0.972930588	-0.954813395	-0.930772522	-0.900983048	-0.862571858	-0.814264954	-0.756849604	-0.686184188	-0.610482709	-0.537997096	-0.46680459	-0.396619036	-0.335418817	-0.281185697	-0.227436494	-0.189812518	-0.159383604	-0.138132987	-0.113961809	-0.100436493	-0.070089144	-0.050480739	-0.027391567	0	0	0	0	0	0	0	0	0	0	0	0	0	0	0
0	0	-0.090617426	-0.169671542	-0.235649619	-0.297419761	-0.34920426	-0.390139668	-0.427373199	-0.459457935	-0.484873675	-0.505405814	-0.52529886	-0.543734428	-0.563065322	-0.58580648	-0.611053229	-0.637068211	-0.668588866	-0.698170487	-0.730073361	-0.766706078	-0.803806365	-0.837317578	-0.870101909	-0.900547565	-0.925955835	-0.950258481	-0.969620559	-0.983856244	-0.992939285	-0.995086006	-0.991610274	-0.978852846	-0.956984518	-0.923222319	-0.874126136	-0.802559205	-0.71376	-0.60525728	-0.489329096	-0.389920958	-0.309841038	-0.244995403	-0.193124334	-0.134559747	-0.068176294	-0.008812598	0	0
0.141295913	0.19205553	0.240772929	0.27752401	0.30920484	0.335408513	0.358647165	0.377691262	0.391756807	0.400124914	0.406657298	0.407320418	0.404870817	0.402987193	0.398508657	0.392491847	0.387644867	0.382816585	0.366473328	0.347441683	0.317533926	0.277648164	0.231006506	0.185064946	0.137514056	0.091494927	0.046296947	0.002654665	0	0	-0.018349983	-0.059010408	-0.107263207	-0.148601026	-0.1910988	-0.236085739	-0.295408383	-0.357427735	-0.429934929	-0.514047777	-0.601997832	-0.671216103	-0.728501858	-0.775216955	-0.812456121	-0.852009776	-0.894227157	-0.93055239	-0.95861248	-0.977327975
0.072642472	0.155938848	0.219494517	0.27101876	0.313834043	0.354681498	0.388684317	0.415449286	0.440507158	0.462916203	0.48073541	0.496143178	0.511757605	0.526211114	0.541923391	0.56057397	0.580946306	0.601976343	0.629607412	0.656437363	0.687299456	0.723758943	0.761951112	0.79728162	0.832320511	0.865221293	0.894146534	0.921783976	0.945596129	0.965020535	0.981200096	0.991300289	0.99885761	0.99789676	0.99032584	0.97432572	0.949882776	0.908968287	0.857257167	0.79312122	0.72419471	0.663687193	0.615258466	0.576110132	0.544768191	0.508869008	0.467638182	0.430473366	0.39907146	0.375918059
-0.630460944	-0.667037314	-0.685537414	-0.699782953	-0.708251256	-0.713898764	-0.715030826	-0.712442846	-0.708543593	-0.704049361	-0.695127729	-0.685530149	-0.673753273	-0.655343734	-0.633895036	-0.608021365	-0.572421934	-0.527408503	-0.484688027	-0.432697167	-0.386738921	-0.353162164	-0.32764673	-0.303016449	-0.288574919	-0.279506563	-0.270977367	-0.276132394	-0.288745323	-0.308679704	-0.329931597	-0.358648064	-0.380470793	-0.406946653	-0.433041234	-0.459717419	-0.483328627	-0.521127184	-0.566873931	-0.621355999	-0.678321955	-0.735252611	-0.782667765	-0.821396014	-0.852244012	-0.884536233	-0.918474871	-0.947370695	-0.969203534	-0.98336511
-0.009112914	-0.004138054	0	0	0	0	0	0	0	0	0	0	0	0	-0.004601606	-0.016282551	-0.027943803	-0.039990658	-0.062601591	-0.086953811	-0.120392181	-0.162771677	-0.210435186	-0.25651311	-0.303451765	-0.348419389	-0.391302053	-0.432383837	-0.47178006	-0.507891529	-0.544884374	-0.576880317	-0.613378879	-0.641721117	-0.668396658	-0.693641379	-0.725856364	-0.753538777	-0.784416644	-0.818651628	-0.853745949	-0.87881304	-0.900174843	-0.917723481	-0.931662126	-0.945491692	-0.959163292	-0.970295618	-0.977888199	-0.982126535
0.292103084	0.265783251	0.23451799	0.209839763	0.186401941	0.164063429	0.14226797	0.122273868	0.104151804	0.089077221	0.073291347	0.060484131	0.047404934	0.029719949	0.010532691	-0.012231781	-0.043144499	-0.081086302	-0.114696247	-0.15350739	-0.184640686	-0.204487598	-0.216176864	-0.226497094	-0.228661524	-0.22685366	-0.223574515	-0.210655512	-0.191051573	-0.165526381	-0.136542347	-0.101590495	-0.067331353	-0.029674142	0.010622824	0.055500788	0.107563488	0.177023573	0.260760417	0.360425998	0.46531498	0.558855273	0.635886393	0.698623205	0.748665519	0.802425754	0.860485117	0.910834548	0.950355137	0.977229009
0.534583989	0.567137537	0.58570376	0.600813226	0.611507059	0.621131095	0.627136171	0.630008066	0.632554563	0.634994337	0.634284865	0.633519009	0.63221265	0.62719595	0.621409764	0.614445648	0.602904651	0.586839069	0.575505211	0.559755148	0.549813791	0.549126945	0.553994283	0.558426004	0.568118263	0.579677062	0.590310013	0.607181007	0.626720776	0.648399063	0.670341713	0.69380063	0.714337259	0.733821353	0.751527293	0.767658119	0.782261599	0.799957538	0.820383568	0.843672789	0.867524048	0.890654778	0.91038864	0.92660443	0.939482664	0.952226115	0.964783353	0.974982861	0.981896364	0.985715805
-0.041955625	-0.025925223	-0.004746411	0	0	0	0	0	0	0	0	0	0	0	0	0	0	0	0	0	0	0	0	-0.0173771	-0.04993992	-0.082500718	-0.114184623	-0.147914219	-0.182854949	-0.217583671	-0.254284575	-0.289590778	-0.328085243	-0.362059509	-0.395972643	-0.430740195	-0.473469227	-0.519498443	-0.573238993	-0.635444284	-0.700275013	-0.75344955	-0.797715396	-0.833866963	-0.862664274	-0.892842805	-0.924597386	-0.951655682	-0.972135615	-0.985449394
0.944517521	0.957870106	0.910888674	0.861528122	0.795429656	0.7051044	0.603755962	0.497275487	0.378531144	0.256232015	0.115515246	0	0	0	0	0	0	0	0	0	0	0	0	0	0	0	0	0	0	0	0	0	0	0	0	0	0	0	0	0	0	0	0	0	0	0	0	0	0	0.099681659
0.699428232	0.786493652	0.846613383	0.892327185	0.926321212	0.952424581	0.970078269	0.979547626	0.983629999	0.982849136	0.974514866	0.961076214	0.942312293	0.914508893	0.880507087	0.839057903	0.784545959	0.716612368	0.643661557	0.555589248	0.468324579	0.391537992	0.321416593	0.25309701	0.198167096	0.152020577	0.107284698	0.083189418	0.069911393	0.068666943	0.067203178	0.079084423	0.075770121	0.084134322	0.091225333	0.097497099	0.089321881	0.099699577	0.114107722	0.13289724	0.152568698	0.185393464	0.21296177	0.235527009	0.253482134	0.271916385	0.290880887	0.30678649	0.318415746	0.325633092
0	0	0	0.172663091	0.381595907	0.56151082	0.703556019	0.806029848	0.886430426	0.943074694	0.970144101	0.973208818	0.960705458	0.925471317	0.875543967	0.812928779	0.725239757	0.60797439	0.479681682	0.311503684	0.140964215	0	0	0	0	0	0	0	0	0	0	0	0	0	0	0	0	0	0	0	0	0	0	0	0	0	0	0	0	0
-0.053414024	-0.185308029	-0.30247145	-0.394218493	-0.473243391	-0.544412128	-0.606884655	-0.658386307	-0.702336713	-0.736616672	-0.765808264	-0.785370416	-0.801979367	-0.820781047	-0.838653248	-0.859127691	-0.886579114	-0.918371416	-0.940859442	-0.962732528	-0.972168185	-0.969361055	-0.956393118	-0.941201905	-0.919675748	-0.895945364	-0.869201229	-0.837861877	-0.800122689	-0.75802825	-0.708388408	-0.654653677	-0.591374105	-0.526904405	-0.454673603	-0.370828966	-0.261538353	-0.12724272	0	0	0	0	0	0	0.052347825	0.150714728	0.258328823	0.352443207	0.427567601	0.479662158
0.777533021	0.837979652	0.8814687	0.914394642	0.939355281	0.958537484	0.972092722	0.980029102	0.983856057	0.983837251	0.978855863	0.969842121	0.956963145	0.938401021	0.9154538	0.887417204	0.851110927	0.806174798	0.75617705	0.696120434	0.634911208	0.578832463	0.526016783	0.474546697	0.431448629	0.394271051	0.358240333	0.335714722	0.320275443	0.313000542	0.305259041	0.306792712	0.297578732	0.297107883	0.295863596	0.294005739	0.281109103	0.280252529	0.280833259	0.282969054	0.28527689	0.298418209	0.309500269	0.318580459	0.325801929	0.333145784	0.340619637	0.346839147	0.351306569	0.354009883
0	0	0	0	0	0	0	0	0	0	0	0	0	0	0	0	0	0	0	0	0	0	0	0	0	0	0	0	0	0	0	0	0.073605919	0.243996265	0.390913829	0.510982932	0.686068007	0.758661809	0.820612165	0.868674468	0.910029775	0.87845268	0.859342787	0.845225655	0.833398192	0.80971456	0.772016024	0.732382577	0.690287973	0.652796781
-0.27579381	-0.320366616	-0.36091019	-0.388316856	-0.409317432	-0.419888388	-0.427174921	-0.430358083	-0.425357853	-0.41266676	-0.396493211	-0.372017695	-0.339687564	-0.302159652	-0.255679352	-0.198868354	-0.131665253	-0.053507399	0	0	0	0	0	0	0.079063236	0.198902544	0.312879055	0.407933749	0.490758068	0.557621541	0.624961894	0.671960524	0.73687549	0.776676084	0.812398467	0.843453121	0.893845396	0.917115187	0.938822363	0.958399915	0.977050909	0.97232141	0.969688623	0.967809202	0.966206306	0.962474852	0.956226204	0.949536748	0.942275116	0.935714087
0	0	0	0	0	0	0	0	0	0	0	0	0	0	0	0	0	0	0	0	0	0	-0.04539709	-0.187199573	-0.320193846	-0.442223435	-0.555919563	-0.651670883	-0.733147033	-0.797093774	-0.857900756	-0.896272268	-0.94664767	-0.969269446	-0.982443243	-0.983736202	-0.991431097	-0.960044673	-0.915169331	-0.854614327	-0.788120587	-0.712892171	-0.653138803	-0.604934766	-0.566303874	-0.521303345	-0.468840111	-0.421130917	-0.380180689	-0.349507928
0.383194953	0.513367495	0.620284733	0.702845467	0.770923917	0.829032304	0.877133784	0.913882752	0.942370753	0.961620024	0.973511001	0.97599954	0.973111514	0.966382576	0.954952693	0.940199117	0.921920707	0.898258141	0.863824417	0.819779442	0.76684923	0.710849658	0.651582321	0.59240466	0.537138263	0.486150227	0.434664742	0.392956121	0.354172789	0.320589442	0.282219042	0.250348233	0.20293136	0.163451184	0.118999305	0.067510296	0	0	0	0	0	0	0	0	0	0	0	0	0	0
0.702723631	0.783718194	0.84474154	0.890033486	0.924561626	0.949628712	0.967454471	0.977780324	0.981129775	0.977905774	0.968161095	0.951462169	0.928212072	0.89725352	0.85888352	0.811978785	0.753091112	0.68162699	0.597726184	0.49874963	0.393807772	0.291810193	0.192028091	0.095123022	0.009850635	0	0	0	0	0	0	0	0	0	0	0	0	0	0	0	0	0	0	0	0	0	0	0	0	0
-0.606429827	-0.691134052	-0.755381189	-0.806239083	-0.847541199	-0.884616507	-0.914536037	-0.936952074	-0.956078027	-0.971358284	-0.981332937	-0.987522486	-0.991922365	-0.993127605	-0.99304376	-0.992542367	-0.989648453	-0.983421177	-0.978417827	-0.968296714	-0.959474671	-0.955784557	-0.954132627	-0.95125091	-0.951707444	-0.953466617	-0.953190528	-0.958083408	-0.963580909	-0.969936821	-0.973737145	-0.977891435	-0.975113163	-0.971111326	-0.962362683	-0.947646068	-0.921496691	-0.889626789	-0.85052311	-0.803087123	-0.752300855	-0.713179159	-0.681968697	-0.656761024	-0.636571242	-0.613278732	-0.58635388	-0.561991086	-0.541264228	-0.525875441
0	0	0	0	0	0	0	-0.014326949	-0.377459948	-0.616267179	-0.738587679	-0.734150044	-0.649983361	-0.486902655	-0.249548565	0	0	0	0	0	0	0	0	0	0	0	0	0	0	0	0	0	0	0	0	0	0	0	0	0	0	0	0	0	0	0	0	0	0	0
0	0	0	0	0	0	0	0	0	0	0	0	0	0	0	0	0	0	0	0	0	0	0	0	-0.044965198	-0.226650468	-0.385986594	-0.539924778	-0.673217482	-0.782801647	-0.874007033	-0.932062899	-0.974330564	-0.969517471	-0.927206783	-0.837148711	-0.697985288	-0.467360355	-0.176015141	0	0	0	0	0	0	0	0	0	0	0
0	-0.05465675	-0.255922934	-0.410727619	-0.541232236	-0.652904195	-0.748474042	-0.824378415	-0.883778082	-0.924133266	-0.953524399	-0.963521536	-0.963617795	-0.961542237	-0.951541973	-0.937439209	-0.923871133	-0.9067583	-0.862197634	-0.805070762	-0.721959789	-0.619519322	-0.50221345	-0.385067485	-0.26744109	-0.154950075	-0.041935485	0	0	0	0	0	0	0	0	0	0	0	0	0	0	0	0	0	0	0	0	0.063572313	0.161127692	0.228128085
0.202695173	0.3826466	0.536723843	0.651540492	0.745096945	0.817378046	0.876283034	0.919358444	0.945111226	0.952895861	0.949902971	0.928128845	0.892616694	0.848642871	0.790633234	0.718833244	0.633913842	0.533234075	0.395669343	0.234613339	0.046238152	0	0	0	0	0	0	0	0	0	0	0	0	0	0	0	0	0	0	0	0	0	-0.056811596	-0.123256606	-0.176192559	-0.2318177	-0.290517828	-0.340636532	-0.378731413	-0.403631201
0.201097896	0.193276131	0.176815492	0.164328142	0.151359766	0.139437026	0.126663101	0.114136497	0.103315095	0.09504251	0.08527669	0.078076528	0.071029953	0.05976631	0.047814207	0.033711301	0.01302699	0	0	0	0	0	0	0	0	0	0	0	0.020986631	0.051536719	0.084553122	0.120759457	0.156591654	0.192521462	0.229228896	0.268059697	0.312474106	0.367921219	0.433955436	0.511701496	0.593121322	0.664972428	0.724505389	0.773067275	0.811773042	0.852776394	0.896420426	0.933903273	0.962746051	0.981892103
0	0	0	0	0	0	0	0	0	0	0	0	0	0	0	0	0	0	0	0	0	0	0	0	0	0	0	0	0	0	0	0	0	0	0	0	0	0	0	0	0	0	0.147593587	0.293519184	0.4097158	0.530640761	0.656924637	0.763969932	0.844085262	0.895409542
0.52583078	0.624521503	0.707827526	0.77180549	0.824950408	0.869897736	0.907549749	0.936661698	0.95885556	0.97330376	0.982470846	0.983723086	0.98045811	0.974833564	0.965253983	0.952884029	0.938429034	0.920349776	0.891433133	0.855328676	0.809937253	0.759352597	0.704536587	0.650098154	0.597818502	0.548934768	0.500114939	0.458344855	0.418735378	0.383407907	0.344122276	0.310500365	0.264352702	0.22587548	0.183991845	0.137002304	0.069380204	0	0	0	0	0	-0.006691349	-0.057393335	-0.097858839	-0.141772755	-0.189686451	-0.231516979	-0.264793178	-0.287777914
0	0	0	0	0	0	0	0	0	0	0	0	0	0	0	0	0	0	0	0	0	0	0	0.066077847	0.189573195	0.303810574	0.411535574	0.504172353	0.58571526	0.652742547	0.719046231	0.766443467	0.827336661	0.863964072	0.894455932	0.917700979	0.953763724	0.961798939	0.965147527	0.962772692	0.957999671	0.936593295	0.920656048	0.908031049	0.897821611	0.884160978	0.866434749	0.849359871	0.833262752	0.820141759
-0.306823328	-0.455012361	-0.580548234	-0.676721207	-0.756569445	-0.823678052	-0.879871534	-0.923237881	-0.955869466	-0.976556756	-0.989297201	-0.989805847	-0.983174272	-0.972860408	-0.95618758	-0.934822634	-0.90991878	-0.879154444	-0.83081281	-0.771141311	-0.696596319	-0.613545985	-0.523789555	-0.434886875	-0.34951922	-0.269736029	-0.190407207	-0.12242511	-0.058258393	-0.001287572	0	0	0	0	0	0	0	0	0	0	0	0	0	0	0	0	0	0	0.004494636	0.038416589
0	0	0	0	0	0	0	0	0	0	0	0	0	0	0	0	0	0	0	0	0	0	0	0	0	0.069079037	0.24788886	0.394843515	0.518810096	0.614522237	0.706920503	0.763687519	0.843944055	0.881316488	0.906934755	0.917743174	0.946050811	0.916345623	0.869927435	0.80404608	0.730940264	0.63660789	0.561709899	0.501294862	0.452875491	0.396423562	0.330560026	0.270638378	0.219165927	0.180582296
-0.471374746	-0.598864452	-0.703064504	-0.781886252	-0.84559852	-0.896605048	-0.937551464	-0.967189599	-0.98668403	-0.995609079	-0.99648255	-0.986387356	-0.968383314	-0.943952223	-0.911520961	-0.871331957	-0.822209588	-0.762520006	-0.685031964	-0.59243999	-0.487450098	-0.378723057	-0.267166739	-0.157919167	-0.057311608	0	0	0	0	0	0	0	0	0	0	0	0	0	0	0	0	0	0	0	0	0	0	0	0	0
0.600364672	0.699405901	0.774099471	0.831801433	0.877524457	0.915735375	0.945355702	0.96603766	0.981076986	0.990287026	0.992559407	0.988864626	0.980768995	0.966619139	0.947997672	0.924960061	0.8943514	0.855233629	0.81120312	0.756228011	0.699527193	0.648164302	0.599492694	0.551322178	0.51124086	0.476692179	0.44208083	0.420980521	0.405768764	0.397696684	0.387492416	0.385242033	0.369869857	0.361652946	0.350164951	0.334702088	0.302579042	0.276484101	0.24624106	0.211207242	0.174007572	0.154039838	0.138291522	0.125611437	0.115439941	0.103405687	0.089186689	0.076155893	0.06481983	0.056217119
-0.012199541	-0.111559732	-0.182540274	-0.240105173	-0.286489888	-0.330253851	-0.365123384	-0.391122296	-0.415318381	-0.437047205	-0.45224634	-0.46522532	-0.477935108	-0.486716994	-0.495981515	-0.506897216	-0.515750225	-0.52163405	-0.536943372	-0.548059574	-0.567188464	-0.598419519	-0.635474035	-0.669671979	-0.707724887	-0.745371603	-0.77879701	-0.815994234	-0.851916234	-0.885668909	-0.916743837	-0.943684479	-0.966026237	-0.980098868	-0.98694336	-0.985104689	-0.974504336	-0.951794818	-0.921622983	-0.882649019	-0.839861835	-0.804090848	-0.776401432	-0.754221257	-0.736383741	-0.714405383	-0.687560553	-0.662500252	-0.640012162	-0.622446045
0	0.003717536	0.084574231	0.1495535	0.20518345	0.257924015	0.303625374	0.341152658	0.375671838	0.405610191	0.431406508	0.452870523	0.474426009	0.497345804	0.522047711	0.551307352	0.586588761	0.626197872	0.668892394	0.713347443	0.756731805	0.798707934	0.837500401	0.872903555	0.903607503	0.930307083	0.952512684	0.968542064	0.977424715	0.979184513	0.97579355	0.963766147	0.949076331	0.92503972	0.893227631	0.850780152	0.795368164	0.714900829	0.615801938	0.495562505	0.367706228	0.255334511	0.164105503	0.090080309	0.030926055	0	0	0	0	0
0	0	0	0	0	0	0	0.115928969	0.438810158	0.655132289	0.758436117	0.753354494	0.678177908	0.520004145	0.29553957	0.013959766	0	0	0	0	0	0	0	0	0	0	0	0	0	0	0	0	0	0	0	0	0	0	0	0	0	0	0	0	0	0	0	0	0	0
0.670738706	0.751195673	0.810715214	0.857154696	0.893931772	0.925435605	0.949841723	0.966980442	0.980229772	0.989399636	0.992905966	0.992284427	0.988759513	0.980442644	0.969259236	0.955366908	0.935887088	0.910099045	0.882970289	0.847817351	0.813270663	0.784762796	0.759350491	0.733814526	0.714516928	0.698885244	0.682529271	0.675962098	0.673247721	0.675006574	0.675055567	0.679760007	0.675143892	0.673834787	0.669245115	0.660742286	0.640217385	0.622161432	0.600687883	0.575212227	0.547876442	0.532456385	0.520518688	0.510955864	0.503265473	0.493792244	0.482223781	0.471425523	0.461737347	0.454170853
0	0	0	0	0	-0.156395243	-0.355535208	-0.51108801	-0.6412547	-0.741093707	-0.813961318	-0.856566846	-0.885979326	-0.906080231	-0.917395919	-0.927790509	-0.937128005	-0.938018321	-0.921218192	-0.881381434	-0.821926795	-0.758546922	-0.6853234	-0.606182848	-0.531756846	-0.461958302	-0.382600197	-0.320219234	-0.254278987	-0.189982795	-0.105379802	-0.022550905	0	0	0	0	0	0	0	0	0	0	0	0	0	0	0	0	0	0
0.577141959	0.679446987	0.75771715	0.817921733	0.865780852	0.905408816	0.936298135	0.957979006	0.97339597	0.982339007	0.984224641	0.97945909	0.969791529	0.954017483	0.933256045	0.907570362	0.874088273	0.831784358	0.782686663	0.722049349	0.658149285	0.598270884	0.540300297	0.48311562	0.434117635	0.391141871	0.34845806	0.319974921	0.297842607	0.283609551	0.267056311	0.259525032	0.237776648	0.224750616	0.208660568	0.188753291	0.150618874	0.119501682	0.083654022	0.042396586	0	0	0	0	0	0	0	0	0	0
-0.965939239	-0.981394739	-0.976571	-0.968395678	-0.953632988	-0.929782452	-0.901666191	-0.870952373	-0.835171877	-0.797019287	-0.752429667	-0.704759653	-0.64843749	-0.57675408	-0.493013898	-0.391937762	-0.263546215	-0.10928644	0	0	0	0	0	0	0.067177741	0.178047725	0.280921395	0.344389686	0.38231093	0.392578832	0.397052906	0.369727612	0.363168265	0.32594766	0.280905347	0.223900316	0.174378807	0.065152223	0	0	0	0	0	0	0	-0.07924226	-0.195134575	-0.296543403	-0.377576228	-0.433836073
0.882953149	0.928153531	0.956075402	0.973983852	0.983624695	0.983292909	0.977722237	0.967419798	0.950419745	0.928250445	0.900009855	0.865990878	0.823798882	0.770503094	0.706871603	0.62969912	0.533087768	0.417388535	0.28565398	0.133418068	0	0	0	0	0	0	-0.095210433	-0.165628232	-0.217261027	-0.247451889	-0.27526746	-0.277796442	-0.30018146	-0.296399	-0.287866105	-0.272383499	-0.271127896	-0.228176021	-0.170882843	-0.097340827	-0.018508118	0	0	0	0	0	0	0	0	0
0.086888281	0.090478653	0.06934303	0.051118099	0.027985999	0.001272678	0	0	0	0	0	0	0	0	0	0	0	0	0	0	0	0	0	0	0	0	0	0	0	0	0	0	0	0	0	0	0	0	0	0	0	0.053745703	0.215518875	0.347300793	0.452406196	0.565106143	0.686581899	0.791790895	0.874157726	0.929993789
0	0	0	0	0	0	0	0	0	0	0	0	0	0	0	0	0	0	0	0	0	0	0	0	0	0	0	0	0	0	0	0	0	0	0	0	0	0	0	0	0	0	0	0	0	0	0	0	-0.478260868	-0.811354495
0.584829407	0.657000345	0.712440098	0.756476742	0.792558836	0.825330962	0.852127414	0.872579137	0.89037353	0.904929018	0.915179896	0.922269049	0.928131798	0.931847616	0.934896837	0.938230831	0.940558004	0.941011398	0.942924445	0.94140773	0.94088364	0.944060439	0.948432864	0.951489934	0.956406031	0.961743938	0.965047692	0.971295482	0.977098986	0.982610344	0.985697463	0.98791653	0.984937829	0.979810046	0.970323081	0.955267667	0.930618953	0.898813477	0.859682087	0.81214344	0.761318588	0.720488126	0.687755796	0.661284595	0.640096384	0.615913883	0.58822951	0.563323523	0.542353047	0.526946109
0	0	0	0	0	0	0	0	0	0	0	0	0	0	0	0	0.088832334	0.227994871	0.360559098	0.507490474	0.634716967	0.733362856	0.808619317	0.876385439	0.918995843	0.947247267	0.966371665	0.955075611	0.919027986	0.860110017	0.786453069	0.687942466	0.587462437	0.467357792	0.331165141	0.170662142	0	0	0	0	0	0	0	0	0	0	-0.12068514	-0.322098326	-0.482825145	-0.5942436
-0.301911851	-0.463454362	-0.588218078	-0.684849865	-0.762502111	-0.828338186	-0.880622465	-0.91848685	-0.947199009	-0.96613098	-0.974455643	-0.972818971	-0.964557804	-0.948188387	-0.925449561	-0.897033254	-0.85923603	-0.810293786	-0.75308535	-0.680487983	-0.60350613	-0.532058206	-0.462721659	-0.393663431	-0.334842104	-0.283337024	-0.231172105	-0.19707814	-0.170072838	-0.152228839	-0.130103101	-0.118285865	-0.086535052	-0.064411659	-0.036318169	-0.000602366	0	0	0	0	0	0	0	0	0	0	0	0	0	0
0	-0.049959495	-0.103361574	-0.144588285	-0.180993086	-0.213161311	-0.242396742	-0.267263228	-0.287864803	-0.303066603	-0.316920279	-0.325325788	-0.331910978	-0.340956205	-0.349227626	-0.358595701	-0.372857073	-0.390615721	-0.399722156	-0.409552895	-0.409218452	-0.397718478	-0.378171743	-0.358076252	-0.332969254	-0.306661837	-0.27970482	-0.248911056	-0.21454705	-0.178170363	-0.137828329	-0.096222776	-0.049841036	-0.005221127	0	0	0.05196178	0.129732673	0.222328616	0.331447821	0.446087705	0.542362925	0.621665611	0.686256522	0.737776178	0.793092728	0.852798868	0.904556929	0.94515238	0.972732287
0.65011266	0.754502305	0.826111878	0.880283935	0.9201937	0.950155498	0.969886142	0.97975474	0.982858741	0.979947405	0.967760624	0.94922867	0.923852099	0.887009859	0.842116282	0.78743127	0.715884001	0.627103166	0.531286195	0.416176666	0.301710607	0.200131564	0.106907029	0.016239151	0	0	0	0	0	0	0	0	0	0	0	0	0	0	0	0	0	0	0	0.008955455	0.034513012	0.061070297	0.08875859	0.112201553	0.129702825	0.140877401
0	0	-0.053424885	-0.260805939	-0.429771948	-0.576748458	-0.696062372	-0.785468233	-0.857315563	-0.909479488	-0.94091394	-0.952522525	-0.952947848	-0.94058936	-0.91861809	-0.890077196	-0.849727473	-0.793435876	-0.7250628	-0.631815309	-0.530275757	-0.436996991	-0.345054307	-0.251324311	-0.171728519	-0.101842619	-0.027846148	0	0	0	0	0	0	0	0	0	0	0	0	0	0	0	0	0	0	0	0	0	0	0
0.572964728	0.574886182	0.565539481	0.557571174	0.547402888	0.535790217	0.522337376	0.508142867	0.493869855	0.480654138	0.464774295	0.449812976	0.433002792	0.409827585	0.383512693	0.351953485	0.309858932	0.258056449	0.207874023	0.148983125	0.096261743	0.055456653	0.023090421	0	0	0	0	0	0	0	0	0.030092553	0.055976115	0.088499558	0.12302679	0.161320002	0.201294651	0.261485439	0.334732354	0.422527778	0.514956682	0.602001212	0.673784484	0.732268557	0.778910312	0.828855784	0.882616936	0.92913678	0.965489753	0.990079159
0	0	0	0	0	0	0	0	0	0	0	0	0	0	0	0	0	0	0	0	0	0	0	0	0	0	0	0	0.062544201	0.183025865	0.300841068	0.415052996	0.516654122	0.60062856	0.669010504	0.720417155	0.758185343	0.785708309	0.811530388	0.834209416	0.853441352	0.876537569	0.900178253	0.920401652	0.936152998	0.945716928	0.947921556	0.945181159	0.935667231	0.923254654
0.451620454	0.529473756	0.589045795	0.636619375	0.675707396	0.711673396	0.741186912	0.763870825	0.784028878	0.800979208	0.813351395	0.822634654	0.830980493	0.837267597	0.843307839	0.850248638	0.856704744	0.861734853	0.869589837	0.874436802	0.881148807	0.892321776	0.904969935	0.915883254	0.928312703	0.94060767	0.950321517	0.962197771	0.972866121	0.982303244	0.989046629	0.99368627	0.993528097	0.989615845	0.980629983	0.965180625	0.940063904	0.90540463	0.862408815	0.809832264	0.753515211	0.707133349	0.669993319	0.639966732	0.615929072	0.588424411	0.556864011	0.528431673	0.504432076	0.486754516
-0.668454663	-0.743690576	-0.802318541	-0.84809462	-0.885298675	-0.917658867	-0.943825576	-0.963337592	-0.979011315	-0.990400281	-0.997121323	-0.999527984	-0.99946482	-0.996417673	-0.991225078	-0.984519455	-0.974979697	-0.961712934	-0.946032548	-0.924690616	-0.901834172	-0.881252707	-0.861255467	-0.840860227	-0.823835759	-0.809042394	-0.793323658	-0.783717453	-0.775848077	-0.770463882	-0.762771226	-0.757746111	-0.744812814	-0.734076425	-0.719939206	-0.701391067	-0.670687625	-0.63804081	-0.598989755	-0.552636225	-0.503424684	-0.467339092	-0.438257547	-0.414705819	-0.395867442	-0.374618019	-0.350552511	-0.329043223	-0.311147858	-0.298162082
0	0	0	0	0	0	0	0	0	0	0	0	0	0	0	0	0	0	0	0	0	0	0	0	0	0	0	0	0	0	0	0	-0.085563084	-0.350831734	-0.547281159	-0.662419844	-0.783555897	-0.720735092	-0.600744904	-0.411945012	-0.192698383	0	0	0	0	0	0	0	0	0
-0.672126324	-0.752708008	-0.812402348	-0.859089164	-0.89616852	-0.928166312	-0.953080043	-0.970730186	-0.984620186	-0.994519451	-0.998813535	-0.999084781	-0.996630437	-0.989580671	-0.97989769	-0.967821829	-0.950558174	-0.927368721	-0.903306908	-0.871622131	-0.840760361	-0.815941753	-0.794161226	-0.772102446	-0.755927512	-0.743094692	-0.729353443	-0.724789023	-0.723652256	-0.726493658	-0.727544647	-0.732648111	-0.728817256	-0.727620769	-0.722957122	-0.714129873	-0.693500873	-0.67429204	-0.651274115	-0.623806276	-0.59432157	-0.576526717	-0.562670452	-0.551552863	-0.542619257	-0.531751384	-0.518611532	-0.506413209	-0.495566981	-0.487165306
0	0	0.172255401	0.347073632	0.491953316	0.61677545	0.720855039	0.801222361	0.864748106	0.909118249	0.938546314	0.948549126	0.948116203	0.940998557	0.925196304	0.904114067	0.878177254	0.843339791	0.787458573	0.713779954	0.621628996	0.521836762	0.414118655	0.305844652	0.203395642	0.108129643	0.010967976	0	0	0	0	0	0	0	0	0	0	0	0	0	0	0	0	0	0	0	0	0	0	0
-0.790932386	-0.859730217	-0.903270164	-0.936297148	-0.9594665	-0.976359559	-0.985988266	-0.988965715	-0.988008802	-0.983877634	-0.97295834	-0.958659436	-0.939892152	-0.912045428	-0.878671406	-0.838161957	-0.784269201	-0.716997945	-0.647501949	-0.563736351	-0.48349168	-0.416061726	-0.356983528	-0.299650229	-0.256072249	-0.220919789	-0.187146101	-0.173535267	-0.170818558	-0.179703817	-0.189340828	-0.211558784	-0.220835462	-0.24028715	-0.25911192	-0.278207694	-0.28720761	-0.316188192	-0.352523471	-0.396942796	-0.443505501	-0.497699961	-0.542870001	-0.579771464	-0.609161647	-0.639874745	-0.672093626	-0.699489848	-0.720132602	-0.733474425
-0.517806746	-0.634745506	-0.715012771	-0.778793819	-0.828190899	-0.871931126	-0.904560209	-0.926453998	-0.944680669	-0.959164984	-0.964649646	-0.966465615	-0.965493781	-0.956214171	-0.944117489	-0.929179531	-0.904892526	-0.870557002	-0.842286569	-0.80250636	-0.771015709	-0.756368882	-0.751095735	-0.744609859	-0.749082542	-0.758110781	-0.764653236	-0.785789933	-0.812237708	-0.843706774	-0.873535507	-0.907421063	-0.930260415	-0.952543178	-0.968846443	-0.978561396	-0.975654598	-0.974899605	-0.972620852	-0.968201108	-0.962065189	-0.965759011	-0.970488892	-0.974695273	-0.977911718	-0.97867934	-0.976540572	-0.972986328	-0.967506802	-0.961609687
0	0	0	0	0	0	0	0	0	0	0	0	0	0	0	0	0	0	0	0	0	0	0	0	0	0	0.09071533	0.313444448	0.496842861	0.633650419	0.759891513	0.827564883	0.923602763	0.949849232	0.950519229	0.918096984	0.893938706	0.761536536	0.584795637	0.357019214	0.110477256	0	0	0	0	0	0	0	0	0
-0.344475409	-0.428909616	-0.495050869	-0.547888643	-0.591778121	-0.632379766	-0.66621584	-0.692720851	-0.716420453	-0.736427615	-0.751807242	-0.763635626	-0.774621082	-0.784190238	-0.793827819	-0.805047175	-0.817066993	-0.828750687	-0.843034411	-0.855104171	-0.868195703	-0.884408409	-0.901028785	-0.915582504	-0.93042963	-0.944433368	-0.955462384	-0.967120804	-0.976403977	-0.983353117	-0.986998877	-0.987341331	-0.982998991	-0.973947411	-0.959175055	-0.936944706	-0.903829377	-0.857918543	-0.801230327	-0.732221557	-0.65854564	-0.596588142	-0.546681566	-0.506270073	-0.473943902	-0.437439225	-0.396053417	-0.359039912	-0.328208958	-0.305808792
0.509037733	0.601380926	0.678992321	0.739511901	0.790321067	0.835105456	0.873116868	0.903215048	0.928044081	0.946585411	0.96053072	0.968161905	0.973009999	0.976842138	0.97878202	0.980442972	0.982749249	0.984200958	0.979858517	0.971621271	0.95722472	0.939094434	0.917282756	0.894627487	0.871791175	0.849784099	0.826388128	0.805382874	0.783430465	0.761863309	0.736185047	0.711273528	0.677722005	0.645974562	0.609633224	0.566725543	0.50683225	0.437624751	0.354821402	0.256707358	0.153109721	0.069768738	0.001724105	0	0	0	-0.045519254	-0.092307077	-0.129967858	-0.15633241
0	0.036609917	0.136955091	0.217463477	0.283983042	0.345949273	0.397183302	0.437010891	0.47305656	0.504030727	0.527568926	0.546291467	0.564071414	0.579136418	0.594615812	0.612731193	0.631497971	0.649274906	0.673369705	0.693883657	0.718207337	0.749905329	0.783800723	0.814248262	0.845924548	0.876213909	0.901538174	0.928259724	0.951426177	0.970760618	0.985287589	0.994148342	0.996350855	0.989908503	0.974320711	0.947027893	0.904302333	0.841839759	0.763973977	0.668417356	0.566025052	0.479526783	0.410187447	0.35411223	0.309227948	0.257995338	0.199338177	0.146564814	0.102125841	0.069473237
0	0	0	0	0	0	0	0	0	0	0	0	0	0	0	0	0	0	0	0	0	0	0	0	0	0	0	0	0	0	0	0	0	0	0	0	0	0	0	0	0	0	0	0.004323036	0.179924542	0.366952418	0.567147845	0.739734178	0.873580525	0.963287025
-0.238451354	-0.310714576	-0.372924555	-0.414569882	-0.445279135	-0.45897235	-0.466814696	-0.467837042	-0.45582801	-0.431905215	-0.401591175	-0.358353788	-0.302088278	-0.235618587	-0.153996492	-0.054411252	0	0	0	0	0	0	0	0	0	0	0.098771992	0.248812159	0.376805204	0.476901005	0.576927878	0.641967153	0.737017447	0.79027745	0.83652755	0.874314959	0.942375871	0.961407313	0.97409716	0.979108503	0.981289598	0.947910282	0.922378516	0.901995073	0.885575264	0.864820444	0.838966301	0.814575757	0.792313665	0.774659308
-0.246911094	-0.4267828	-0.558798092	-0.661896552	-0.743285115	-0.813044656	-0.866791744	-0.904252639	-0.933225425	-0.953348332	-0.960636088	-0.958975634	-0.950907354	-0.931754745	-0.906220186	-0.874551585	-0.829878275	-0.770656473	-0.709332196	-0.629769172	-0.552560234	-0.490127198	-0.435431703	-0.380417786	-0.339933697	-0.307781336	-0.273927106	-0.262505659	-0.25998955	-0.26763351	-0.271648991	-0.286122842	-0.279839926	-0.280635442	-0.274047964	-0.258761426	-0.217175657	-0.181706963	-0.13944281	-0.089156427	-0.034987537	-0.006468655	0	0	0	0	0	0	0	0
0	0	0	0	0	0	0	0	0	0	0	0	0	0	0	0	0	0	0	0	0	0	0	0	0	0	0	-0.093257083	-0.204927363	-0.301231727	-0.397716432	-0.473275476	-0.564173434	-0.62602045	-0.680526657	-0.726949275	-0.790568497	-0.825862475	-0.860363293	-0.89331437	-0.924995627	-0.932897303	-0.941697769	-0.949346407	-0.955258806	-0.957958724	-0.956842403	-0.953565321	-0.947338703	-0.940154935
-0.669095611	-0.744883935	-0.790813365	-0.826349974	-0.85110569	-0.870257024	-0.881187567	-0.884771762	-0.885136735	-0.883076673	-0.873453189	-0.861278296	-0.845230185	-0.81928102	-0.788422499	-0.751029465	-0.699627554	-0.634302113	-0.570806628	-0.492844291	-0.422084095	-0.36836498	-0.325441833	-0.283617765	-0.256581918	-0.237592808	-0.219070894	-0.221079454	-0.233736388	-0.257182272	-0.281538644	-0.317001486	-0.340278546	-0.370849407	-0.399763097	-0.427939998	-0.447454122	-0.48540982	-0.531604466	-0.586765828	-0.644202865	-0.706611766	-0.758917393	-0.80170816	-0.835765475	-0.870901813	-0.907245489	-0.937845296	-0.960411569	-0.974584291
0	0	0	0	0	0	0	0	0	0	0	0	0	0	0	0	0	0	0	0	0	0	-0.026071742	-0.290486754	-0.490356348	-0.648890622	-0.780670295	-0.828498202	-0.80900089	-0.72386196	-0.603389406	-0.409068228	-0.22101632	0	0	0	0	0	0	0	0	0	0	0	0	0	0	0	0	0
0.553347955	0.65084763	0.727238372	0.786762043	0.835176438	0.877100298	0.911045597	0.936373859	0.956539138	0.970962839	0.97936801	0.98197719	0.981219457	0.976617768	0.96905575	0.959341726	0.945897353	0.927546566	0.905332511	0.875624137	0.84335084	0.813455019	0.783992434	0.754142091	0.728654797	0.706230404	0.682773356	0.667433824	0.654518325	0.645106335	0.632670412	0.624099902	0.604961591	0.589291056	0.569363603	0.543870471	0.502196071	0.458478131	0.406353269	0.344660587	0.279248594	0.23146483	0.192883683	0.161623254	0.136624982	0.108544758	0.076866729	0.048620977	0.025224578	0.00832586
-0.665633429	-0.753262457	-0.816948766	-0.866209053	-0.904551325	-0.936367156	-0.960235671	-0.9760925	-0.987255475	-0.993744981	-0.993636645	-0.988735597	-0.979912038	-0.964678883	-0.945272096	-0.921415401	-0.889258138	-0.848137506	-0.804092546	-0.749225512	-0.694777584	-0.647862802	-0.605198017	-0.563063324	-0.529790376	-0.502093876	-0.474372435	-0.460538877	-0.453057142	-0.45282539	-0.451224345	-0.457479273	-0.451836863	-0.452618821	-0.450609591	-0.445475246	-0.426593552	-0.415579535	-0.403201309	-0.389130369	-0.373928542	-0.37208136	-0.371273657	-0.370765547	-0.370301586	-0.368667103	-0.36564752	-0.362310592	-0.358554489	-0.355082709
0.172302648	0.104922336	0.037365561	0	0	0	0	-0.037580556	-0.074002558	-0.105380781	-0.136300276	-0.162401885	-0.189440177	-0.223154352	-0.260079854	-0.303989989	-0.361189252	-0.429659516	-0.495553801	-0.569647756	-0.634814068	-0.685898512	-0.725821947	-0.762365982	-0.786238403	-0.802826437	-0.815415165	-0.812175476	-0.796917017	-0.770341085	-0.737470754	-0.692327645	-0.648303178	-0.594615264	-0.534322196	-0.463842106	-0.380720864	-0.264163664	-0.122388922	0	0.067319899	0.228404568	0.360463151	0.467891209	0.5536307	0.646688986	0.748236571	0.836899138	0.907442123	0.956177461
-0.081144768	-0.103955074	-0.1235407	-0.133506708	-0.13838542	-0.132260241	-0.123928855	-0.113124056	-0.094191392	-0.068422564	-0.039208381	-0.002384436	0	0	0	0	0	0	0	0	0	0	0	0.031782649	0.188053954	0.329991495	0.463807078	0.571267974	0.660919486	0.728763009	0.79491281	0.833921247	0.8932054	0.920660696	0.940984511	0.952249415	0.980593961	0.966735135	0.942346271	0.905697643	0.8646344	0.80383951	0.755475469	0.71644305	0.685168792	0.648862496	0.606662195	0.56835325	0.535573123	0.511094959
0	0	0	0.040961345	0.083787477	0.125803778	0.162961796	0.194295575	0.22424729	0.251345391	0.276014576	0.298119606	0.321515796	0.347591214	0.376617948	0.411269016	0.453525748	0.501994328	0.555409738	0.61321793	0.671084792	0.727024972	0.779653276	0.828755279	0.871478255	0.908875708	0.941768385	0.965381456	0.980559265	0.986910959	0.988830093	0.980133886	0.972258314	0.953022734	0.926878785	0.891234011	0.847428868	0.777563875	0.690834774	0.584969643	0.472285617	0.369839662	0.286638412	0.219120628	0.165169059	0.105356096	0.038713915	0	0	0
-0.658813703	-0.671138154	-0.668032684	-0.664444915	-0.656935579	-0.646408219	-0.632852711	-0.617498797	-0.601056183	-0.584908546	-0.564843283	-0.544851753	-0.521761222	-0.490254756	-0.454017302	-0.410430377	-0.352944423	-0.282444176	-0.211796673	-0.128942321	-0.052178068	0	0	0	0	0	0	0	0	0	0	0	0	0	0	-0.00651174	-0.048403856	-0.116932376	-0.200923684	-0.302163044	-0.408871116	-0.512052258	-0.597096285	-0.666374529	-0.721628597	-0.780870605	-0.844720712	-0.900017812	-0.943304682	-0.972644953
0	0	0	0	0	0	0	0	0.010175995	0.040284056	0.067568636	0.085266074	0.100082834	0.119285686	0.137626972	0.158667728	0.18894555	0.22588751	0.249315312	0.274451092	0.282787226	0.272493126	0.248403261	0.222794736	0.187984385	0.150383566	0.110910424	0.063790531	0.009427924	0	0	0	0	0	0	0	0	0	0	0	0	-0.168312266	-0.314271526	-0.433105621	-0.527909945	-0.630062714	-0.74072116	-0.836877629	-0.912658488	-0.964435514
-0.404347566	-0.42373636	-0.427019566	-0.429468316	-0.427867187	-0.42468343	-0.418138387	-0.409317411	-0.400317638	-0.392091581	-0.380165584	-0.368944445	-0.356122297	-0.336582581	-0.314374402	-0.287734457	-0.250869405	-0.204419897	-0.161997923	-0.110808264	-0.067531283	-0.038268817	-0.018354095	0	0	0	0	0	-0.016839113	-0.043513135	-0.072412986	-0.108674537	-0.139707953	-0.174830132	-0.21039093	-0.247792835	-0.28571506	-0.340002297	-0.405391495	-0.483048036	-0.564412823	-0.641245556	-0.704987566	-0.756999824	-0.798449028	-0.842229836	-0.888685937	-0.92850006	-0.959002789	-0.979140442
0.928751653	0.95356244	0.961726056	0.965620001	0.963718805	0.955649661	0.943604979	0.928595445	0.910049768	0.889535045	0.864051645	0.83618808	0.802817317	0.759344366	0.708361865	0.646771912	0.567909713	0.472520423	0.369894405	0.25068592	0.132923592	0.026684893	0	0	-0.000626524	-0.065616302	-0.126193547	-0.1616589	-0.181384839	-0.184133362	-0.183724692	-0.163991214	-0.158030601	-0.13394778	-0.106032158	-0.071941818	-0.044106143	0	0	0	0.060546322	0.167696851	0.255614975	0.327151158	0.384238737	0.446078992	0.513429111	0.572158853	0.618769057	0.650876865
-0.747129529	-0.815785236	-0.861891457	-0.898229009	-0.925805845	-0.949489046	-0.966462694	-0.977054489	-0.985175252	-0.990963029	-0.991114995	-0.988928053	-0.984538049	-0.974310628	-0.961633153	-0.946135387	-0.923388744	-0.893085355	-0.865359523	-0.8292481	-0.797965753	-0.777485914	-0.763296961	-0.748895628	-0.742585962	-0.74017563	-0.736874985	-0.744677415	-0.75728052	-0.774664071	-0.791487941	-0.812820136	-0.826350498	-0.841655492	-0.854037528	-0.863423602	-0.864986357	-0.871839387	-0.879715007	-0.888496907	-0.896992432	-0.911401395	-0.924179967	-0.934778793	-0.943157952	-0.950706375	-0.957253779	-0.962012824	-0.964294018	-0.964671348
0	0	0	0	0	0	0	0	0	0	0	0	0	0	0	0	0	0	0	0	0	0	0	0	0	0	0	0	0	0	0	0	0	0	0	0	0	0	0	0	0	0.069629422	0.227458734	0.355975189	0.458496823	0.568826611	0.688190489	0.791824497	0.873360938	0.928959939
-0.836448642	-0.888969073	-0.92397561	-0.950262519	-0.969131556	-0.982678739	-0.990907956	-0.994110654	-0.993774498	-0.990416459	-0.982103587	-0.970574348	-0.955262188	-0.933430712	-0.907040582	-0.874949278	-0.833055274	-0.781261676	-0.725596592	-0.659064966	-0.593175253	-0.534799989	-0.481419792	-0.429635941	-0.387759738	-0.352477119	-0.318618969	-0.29994414	-0.289594248	-0.288432621	-0.287594253	-0.297018775	-0.29592868	-0.303999246	-0.311901081	-0.320221732	-0.319511832	-0.334281262	-0.353632131	-0.378046569	-0.403793735	-0.437430797	-0.46538621	-0.488207585	-0.506390191	-0.525517574	-0.545726132	-0.562994331	-0.576142194	-0.584754664
0.391641628	0.551674687	0.677319587	0.771783076	0.846268199	0.903932608	0.948154336	0.977895712	0.994739233	0.998736245	0.991355554	0.970541857	0.938734901	0.895670901	0.840822996	0.77340233	0.68937285	0.587100158	0.462663625	0.314749725	0.153885338	0	0	0	0	0	0	0	0	0	0	0	0	0	0	0	0	0	0	0	0	0	0	0	0	0	0	0	0	0
-0.58511754	-0.670390039	-0.743082598	-0.798834776	-0.8452907	-0.884520815	-0.917543759	-0.943212383	-0.962738399	-0.975369417	-0.983546905	-0.984673748	-0.981810882	-0.977133918	-0.968983251	-0.958424393	-0.946354259	-0.931398714	-0.906384072	-0.8753004	-0.835465974	-0.790261576	-0.740845009	-0.691808437	-0.644291291	-0.599666705	-0.555183834	-0.51651229	-0.479574238	-0.446305656	-0.409495024	-0.377640578	-0.334843586	-0.299000586	-0.260277188	-0.217147	-0.155751103	-0.092299199	-0.017733168	0.021641478	0.11303193	0.182466265	0.239455942	0.285830437	0.322836897	0.362895322	0.40649123	0.444489169	0.474617515	0.495349078
0	0	0	0	0	0	0	0	0	0	0	0	0	0	0	0	0	0	0	0	0	0	0	0	0	0	0	0	0	0	0	0	0	0	0	0	0	0	0	0	0	0	0	0.142099742	0.282865733	0.433044382	0.594078052	0.733066275	0.841115406	0.913743863
0	0	0	0	0	0	0	0	0	0	0	0	0	0	0	0	0	0	0	0	-0.080268393	-0.207772432	-0.333538251	-0.451334209	-0.559522215	-0.65731338	-0.744684168	-0.816245433	-0.871634002	-0.909217591	-0.938199378	-0.944798936	-0.952796269	-0.934337658	-0.900182508	-0.845237945	-0.774995305	-0.651942346	-0.497137655	-0.306076739	-0.10171433	0	0	0	0	0	0	0	0	0
0.231261227	0.370543351	0.482822743	0.571470893	0.645322605	0.712008649	0.767893507	0.811732109	0.849418473	0.879506812	0.902170657	0.917337927	0.929745418	0.939906291	0.94867959	0.958438453	0.968892942	0.978027965	0.985540592	0.987999058	0.987376126	0.987475991	0.985762699	0.981700976	0.978241997	0.974866898	0.96795689	0.963881149	0.957419681	0.949522386	0.935958854	0.920382192	0.894424062	0.865810025	0.829004344	0.781170587	0.71194833	0.625763268	0.521134195	0.395564099	0.262241578	0.153151827	0.06472138	0	0	0	0	0	0	0
0.613982714	0.710800654	0.782668427	0.838386303	0.882329091	0.919289768	0.947705775	0.967351809	0.981841634	0.991031176	0.993295282	0.990150172	0.982959337	0.969596084	0.952100696	0.930477863	0.90121348	0.863455058	0.822348709	0.770556389	0.718429772	0.673002919	0.631104417	0.589511693	0.556187275	0.528141455	0.499777877	0.484712353	0.475365935	0.472745428	0.468198599	0.470951803	0.461322361	0.457727402	0.450718947	0.439668353	0.413213817	0.392426711	0.368231144	0.340043555	0.309925694	0.295286524	0.284016314	0.275002239	0.267747552	0.258703513	0.247555625	0.237097505	0.227637399	0.220194582
0.614481163	0.733929688	0.815032324	0.876865051	0.922510953	0.957660962	0.98103584	0.993137766	0.998206486	0.997023801	0.985280078	0.966976737	0.941582643	0.903396871	0.85687686	0.800213438	0.725160636	0.631308745	0.53205373	0.411877965	0.29428863	0.19280489	0.101540692	0.012604754	0	0	0	0	0	0	0	0	0	0	0	0	0	0	0	0	0	0.026708925	0.070214292	0.105823506	0.134158032	0.163255037	0.193196376	0.218312728	0.236683606	0.248091223
0	0	0	0	0	0	0	0	0	0	0	0	0	0	0	0	0	0	0	0	0	0	-0.179821656	-0.384618561	-0.556548771	-0.704244556	-0.838704439	-0.924340134	-0.975119576	-0.98876027	-0.990937904	-0.949929791	-0.928717828	-0.864758638	-0.784428102	-0.680359107	-0.571346288	-0.372375856	-0.12398404	0	0	0	0	0	0	0	0	0	0	0
0	0.110822346	0.308770651	0.461153881	0.586797075	0.693236294	0.781366751	0.848601997	0.89992329	0.933575421	0.953697367	0.955783401	0.947279632	0.931545811	0.906363585	0.874143392	0.834810246	0.784903487	0.712480268	0.62143988	0.512030247	0.395296482	0.271663465	0.148744192	0.033415445	0	0	0	0	0	0	0	0	0	0	0	0	0	0	0	0	0	0	0	0	0	0	0	0	0
0	0	0	0	0	0	0	0	0	0	0	0	0	0	0	0	0	0	0	0	0	0	0	0	0	0	0	0	0	0	0	0	0	0	0	0	0	0	0	0	0	0	0	0	0	0	0	-0.252258102	-0.545878034	-0.739609126
0	-0.156184199	-0.352519438	-0.505769909	-0.628804941	-0.735068459	-0.819315822	-0.880472665	-0.928794324	-0.963198518	-0.98051683	-0.983790412	-0.978178188	-0.959805227	-0.933174499	-0.899644414	-0.852371939	-0.788658996	-0.71863647	-0.626087189	-0.531856512	-0.45112254	-0.37628657	-0.300551939	-0.240526229	-0.190163476	-0.13703173	-0.109986056	-0.092028557	-0.085442094	-0.072120131	-0.070769788	-0.040920387	-0.020090689	0	0	0	0	0	0	0	0	0	0	0	0	0	0	0	0
0	0	0	0	0	0	0	0	0	0	0	0	0	0	0	0	0	0	0	0	0	0	0	0	0	0	0	0	0	-0.080273066	-0.181898636	-0.260762017	-0.359382416	-0.427272715	-0.489449989	-0.545659636	-0.625621668	-0.677544537	-0.731801204	-0.788068846	-0.844465703	-0.869976976	-0.892982048	-0.912137083	-0.927252036	-0.940311173	-0.950904705	-0.958081527	-0.960533745	-0.959633586
0	0	0	0	0	0	0	0	0.059343301	0.11485661	0.165776684	0.206064925	0.245679822	0.292551933	0.34235251	0.40113356	0.476985088	0.566209186	0.649768198	0.74059803	0.817203155	0.875218552	0.917454939	0.954391851	0.975622783	0.988040748	0.993803239	0.981507677	0.953058923	0.910091622	0.855985828	0.78609525	0.711260843	0.624026521	0.524250702	0.405846421	0.258826576	0.061185025	0	0	0	0	0	0	0	0	0	-0.041065504	-0.159232072	-0.241403563
-0.590485464	-0.67256233	-0.737449618	-0.788651753	-0.830921638	-0.86888397	-0.90028762	-0.924529243	-0.945198137	-0.961565727	-0.973276192	-0.980734581	-0.986419106	-0.990097081	-0.992673759	-0.995322477	-0.997271045	-0.997428539	-0.997007874	-0.99272983	-0.987465093	-0.984054739	-0.980568825	-0.975855638	-0.972627572	-0.970034736	-0.965507819	-0.964088988	-0.962157685	-0.960219523	-0.955261387	-0.94997713	-0.938137132	-0.925273969	-0.907768223	-0.884140697	-0.848238422	-0.804392964	-0.751129556	-0.687138908	-0.619090309	-0.564540907	-0.520471114	-0.484757938	-0.456201095	-0.4241659	-0.388070864	-0.355911184	-0.329310534	-0.310126303
-0.016511951	-0.115749835	-0.194436913	-0.257739706	-0.310906683	-0.361044527	-0.403422804	-0.43727539	-0.468342379	-0.495361399	-0.517345428	-0.535517617	-0.553494948	-0.570950011	-0.589567935	-0.611564531	-0.636664159	-0.663419804	-0.694916005	-0.725880901	-0.758500458	-0.794073331	-0.829394783	-0.861597731	-0.892149076	-0.920115372	-0.943785943	-0.965005492	-0.981286175	-0.992421252	-0.999209076	-0.999272139	-0.995633765	-0.983504645	-0.963840942	-0.934257552	-0.892669693	-0.830862973	-0.75414927	-0.660415863	-0.560337511	-0.473441577	-0.403324806	-0.346522004	-0.301094356	-0.249994474	-0.192271752	-0.14076176	-0.098031415	-0.067119393
0.821413247	0.875129091	0.912031912	0.939843617	0.960269487	0.975386312	0.985234672	0.990000075	0.991144121	0.989079223	0.982204759	0.971936437	0.957980187	0.937993902	0.913658025	0.884019075	0.845415231	0.797661186	0.745777107	0.683647529	0.621545054	0.565925746	0.514561072	0.464649101	0.423806491	0.389112002	0.355691889	0.336395722	0.324728062	0.321595224	0.318500426	0.324988073	0.321215446	0.32614433	0.330688639	0.335267994	0.330409337	0.33932738	0.351590713	0.367538787	0.384372703	0.40985597	0.431093843	0.448443626	0.462262024	0.476705465	0.491860491	0.504749088	0.514463797	0.520745375
0.21205225	0.390346932	0.528499491	0.636597738	0.724383119	0.801093962	0.863036992	0.909196574	0.946618327	0.97424425	0.990749816	0.997419735	0.998551884	0.992568864	0.981842919	0.967894096	0.947338042	0.918094813	0.884526506	0.837839958	0.788706477	0.746046654	0.705385569	0.663538509	0.629689395	0.600802169	0.569406123	0.552123552	0.538628376	0.530486034	0.516934446	0.508929688	0.482789878	0.460679015	0.430223818	0.389030123	0.31984426	0.24515228	0.155487444	0.048715143	0	0	0	0	0	0	0	0	0	0
-0.166699858	-0.463414438	-0.644920292	-0.7798462	-0.869956881	-0.928239955	-0.953970153	-0.950457916	-0.927138437	-0.888616584	-0.818340616	-0.731574219	-0.620952507	-0.464248005	-0.277409882	-0.050879242	0	0	0	0	0	0	0	0	0	0	0	0	0	0	0	0	0	0	0	0	0	0	0	0	0	0	0	0	0	0	0	0	0	0
0.872333525	0.900318858	0.895038622	0.878861712	0.849167047	0.795751777	0.7346683	0.668629218	0.587925693	0.498346581	0.395988407	0.28289555	0.147873813	0	0	0	0	0	0	0	0	0	0	0	0	-0.104637105	-0.390351378	-0.588002179	-0.727412707	-0.801754571	-0.864259338	-0.850124875	-0.886765893	-0.844568716	-0.782169003	-0.690643199	-0.6235927	-0.418510406	-0.154771924	0	0	0	0	0	0	0	0	0	0	0
0	0	-0.01619688	-0.255290796	-0.445020916	-0.603449814	-0.726570561	-0.8128216	-0.875460748	-0.913656663	-0.923387973	-0.908087716	-0.874435888	-0.816152554	-0.7392714	-0.644114935	-0.518151382	-0.35743104	-0.175129622	0	0	0	0	0	0	0	0	0	0	0	0	0	0	0	0	0	0	0	0	0	0	0	0	0	0	0	0	0	0	0
0.564081784	0.63477267	0.678735687	0.713333736	0.738343186	0.759168846	0.772557424	0.779204202	0.783493349	0.785896391	0.781736433	0.775660007	0.766961829	0.750425514	0.730653356	0.706666022	0.67226605	0.627398744	0.586373197	0.534405588	0.489769951	0.460208752	0.439853993	0.41966741	0.410829533	0.407528343	0.403667538	0.415029036	0.433675896	0.459416035	0.485439371	0.518301089	0.54203819	0.568897747	0.593203886	0.615394567	0.630513124	0.65644206	0.687322514	0.723466782	0.760682384	0.801752085	0.836589303	0.865175136	0.88789322	0.910681351	0.933505486	0.952275775	0.965390109	0.973001036
0.206911857	0.171784359	0.136543193	0.105893112	0.076435373	0.043531217	0.012001772	0	0	0	0	0	0	0	0	0	0	-0.039072151	-0.136191662	-0.245601981	-0.35638421	-0.461757928	-0.561338404	-0.655919457	-0.737346652	-0.808427579	-0.873533386	-0.918384756	-0.948583373	-0.962828119	-0.972501548	-0.963327166	-0.963092604	-0.94339957	-0.916457797	-0.879265548	-0.841312155	-0.765265833	-0.669491126	-0.551371287	-0.425548469	-0.302799775	-0.202865048	-0.121715999	-0.05689254	0	0	0	0	0
-0.446097075	-0.514698162	-0.566843925	-0.608669237	-0.643056505	-0.675004936	-0.701236071	-0.721450994	-0.739693709	-0.75534126	-0.766962569	-0.776117593	-0.784704484	-0.791567721	-0.798514915	-0.806613174	-0.81456364	-0.821545971	-0.831973456	-0.840127279	-0.85061412	-0.865569976	-0.882098414	-0.896891859	-0.912825734	-0.928297134	-0.941235562	-0.955548291	-0.968395172	-0.979612685	-0.988444377	-0.994699296	-0.997249896	-0.995531121	-0.989099342	-0.976695024	-0.956310359	-0.926487687	-0.889208578	-0.843343225	-0.794111965	-0.752914859	-0.719990035	-0.693385025	-0.672081082	-0.647599988	-0.619400729	-0.593938045	-0.572356215	-0.556392799
-0.593956481	-0.578133495	-0.546612903	-0.519415194	-0.489788576	-0.456331632	-0.421043776	-0.386001791	-0.350009341	-0.315607259	-0.277051101	-0.239644494	-0.197364489	-0.142517028	-0.079825557	-0.004526131	0	0	0	0	0	0	0	0	0.035152975	0.092295237	0.143816998	0.165199863	0.166661112	0.147804445	0.122615551	0.074868451	0.038885794	0	0	0	0	0	0	0	0	-0.125573237	-0.277877925	-0.401822223	-0.500725347	-0.607719545	-0.724090325	-0.825477579	-0.905802637	-0.961023583
0.780652224	0.843173115	0.885976827	0.918731903	0.943127451	0.96223943	0.975253427	0.982395096	0.985974056	0.986334391	0.981291957	0.972887564	0.960978484	0.942716503	0.920381464	0.893153949	0.85693166	0.811463907	0.76353859	0.705249014	0.64834235	0.599553965	0.555841588	0.513165976	0.479820803	0.452340742	0.425553381	0.412882874	0.407455297	0.409972704	0.412304493	0.423305244	0.424048021	0.431986805	0.438709302	0.444491175	0.440538613	0.448572856	0.459306492	0.472944102	0.487108815	0.50987655	0.529096698	0.544849033	0.55737525	0.570082532	0.582978336	0.593687697	0.601343643	0.605944193
0	0	0	0	0	0	0	0	0	0	0	0	0	0	0	0	0	0	0	0	0	0	0	0	0	0	0	0	0	0	0	0	0	0	0	0	0	0	0	0	0	0	0	0	0	0	0	0	0	0
-0.956905761	-0.976482652	-0.982172594	-0.98324502	-0.978898947	-0.967142541	-0.951979543	-0.934298957	-0.912080008	-0.887045531	-0.857297117	-0.82420125	-0.784456838	-0.734288901	-0.675213426	-0.60378214	-0.513750368	-0.405890109	-0.286193465	-0.148317067	-0.008613441	0	0.085632588	0.203825917	0.304419808	0.391772924	0.473332215	0.52737718	0.563687048	0.580362625	0.593624359	0.584016567	0.59031133	0.573741873	0.551863974	0.522069399	0.500354915	0.437674917	0.357499773	0.25757427	0.15114084	0.038776262	0	0	-0.027245838	-0.09240288	-0.164036008	-0.226881419	-0.277357425	-0.312606766
0	0	0	0	0	0	0	0	0	0	0	0	0	0	0	-0.024329122	-0.064120238	-0.108240272	-0.16562356	-0.227130336	-0.297152164	-0.374571943	-0.454749421	-0.530891919	-0.603733697	-0.671197563	-0.733404247	-0.788039521	-0.835324003	-0.873544308	-0.909226472	-0.932976433	-0.960712316	-0.97293494	-0.978332064	-0.975190881	-0.971588977	-0.945111502	-0.909090199	-0.861979749	-0.810569109	-0.758282252	-0.716796965	-0.68334005	-0.656523618	-0.625209639	-0.588625357	-0.555315202	-0.526662197	-0.505154674
0	0	0	0	0	0	0	0	0	0.016916461	0.061962977	0.098653145	0.134531098	0.168890583	0.205206249	0.248014478	0.296574599	0.347843176	0.408097207	0.466357135	0.527588572	0.595002431	0.661952191	0.722614746	0.780507209	0.833607758	0.87798587	0.918464283	0.949358505	0.970392266	0.982346471	0.981327894	0.971581193	0.945285415	0.903383272	0.840937241	0.752439507	0.623221232	0.463110549	0.267733736	0.059191942	0	0	0	0	0	0	0	0	0
0	0	0	0	0	0	0	0	0	0	0	0	0	0	0	0	0	-0.014463023	-0.073135928	-0.136950864	-0.210668056	-0.292524975	-0.377930258	-0.459508157	-0.537733778	-0.61034482	-0.678045219	-0.737483005	-0.789745311	-0.83280599	-0.874311582	-0.903664392	-0.939137609	-0.958669667	-0.972508094	-0.979410012	-0.989966759	-0.979817914	-0.96334275	-0.939405222	-0.912474349	-0.879802765	-0.854318586	-0.833861589	-0.817427118	-0.797508802	-0.773499092	-0.751246933	-0.731516178	-0.71627153
0	0	0	0	0	0	0	0	0	0	0	0	0	0	0	0	0	0	0	0	0	0	0	0	0	0	0	0	0	0	0	0	0	0	0	0	0	0	0	0.10924927	0.261538061	0.388132541	0.49257418	0.57767497	0.645540382	0.718145108	0.796221603	0.863738562	0.916431395	0.952017777
0.563433282	0.644668389	0.705771605	0.754315586	0.793705679	0.829340163	0.85805494	0.879566878	0.898181639	0.913360782	0.923422032	0.930128359	0.935354321	0.937515685	0.938701958	0.939774715	0.938682714	0.934545445	0.932579359	0.925962181	0.921384049	0.922450146	0.925872675	0.927932065	0.933148859	0.939351651	0.943366006	0.952001719	0.960937734	0.9702686	0.977178693	0.983825657	0.984284556	0.982689023	0.976325382	0.964013434	0.941313812	0.912379581	0.876590333	0.832880828	0.785956549	0.749401908	0.720337691	0.696884764	0.67809201	0.656248959	0.630832767	0.607745815	0.587969003	0.573184756
0.278220306	0.325388196	0.358138218	0.385287085	0.407276502	0.429016472	0.446456756	0.459698873	0.472878739	0.485596836	0.495272557	0.504681384	0.514793121	0.523404585	0.533229179	0.545024553	0.556850535	0.568294308	0.587184798	0.605375632	0.62944984	0.660801571	0.695663101	0.728499481	0.762418083	0.794990767	0.824726405	0.854410315	0.882118647	0.906982178	0.930499045	0.949672476	0.968364529	0.980035039	0.987488247	0.989901277	0.989814603	0.980493626	0.967113028	0.948912375	0.928621747	0.909479746	0.894776816	0.883024803	0.873563543	0.861710481	0.847044748	0.833258659	0.820747521	0.810875807
-0.916834285	-0.954222629	-0.971946774	-0.984188184	-0.989622782	-0.989660576	-0.984750682	-0.975841742	-0.963904338	-0.950189226	-0.931073821	-0.909891581	-0.884180794	-0.849053719	-0.807807947	-0.757966975	-0.692936631	-0.613249506	-0.530059101	-0.432106122	-0.337715683	-0.256215408	-0.183854298	-0.114350675	-0.059958839	-0.01525647	0	0	0	0	0	0	-0.001317073	-0.027423174	-0.055435067	-0.087147529	-0.112773332	-0.166331434	-0.233025066	-0.314372222	-0.400246579	-0.489051938	-0.562280953	-0.621941584	-0.669522181	-0.720483113	-0.77534851	-0.822830304	-0.859945208	-0.88505827
0.068592309	0.177925404	0.254159657	0.315749125	0.364602728	0.410027162	0.44535443	0.470804153	0.494046896	0.514602122	0.527453336	0.537839495	0.547339148	0.55117062	0.554642488	0.558563761	0.557860384	0.551697755	0.555388321	0.552404542	0.558868542	0.580552465	0.610094489	0.637035114	0.670503192	0.705013922	0.735473398	0.773346315	0.811933211	0.850332033	0.886375703	0.920331187	0.947778013	0.968311583	0.981529215	0.986220707	0.981189569	0.96783287	0.949023154	0.923620935	0.89503214	0.873658711	0.857956805	0.845567166	0.835528343	0.821719471	0.803467081	0.785726286	0.768774704	0.754804885
-0.236760814	-0.225935482	-0.216242768	-0.205740382	-0.194760824	-0.179200374	-0.164016043	-0.149433365	-0.131748642	-0.112009354	-0.091357074	-0.068224732	-0.040685857	-0.008632636	0	0	0	0.023933031	0.101162422	0.187979	0.280961151	0.375197487	0.468591014	0.557917312	0.638835085	0.711703727	0.779658866	0.832801415	0.875336109	0.90543622	0.933359247	0.945998024	0.967881641	0.97237082	0.971657143	0.964057837	0.961340061	0.931736949	0.891969067	0.840546924	0.784981008	0.724193767	0.675203772	0.635528884	0.603794145	0.567999893	0.527464193	0.491235362	0.461095426	0.439225774
0	0	0	0	0.003908442	0.016044641	0.026643173	0.035850462	0.047278573	0.060396523	0.07292086	0.08744233	0.104799584	0.123473441	0.14576942	0.172810237	0.204087837	0.239392845	0.285553775	0.336237202	0.394099087	0.457351038	0.522866437	0.585531616	0.645095975	0.700147607	0.751591025	0.795990695	0.834663403	0.866069564	0.896402808	0.917265652	0.943408554	0.957416497	0.967417617	0.972509635	0.98114291	0.973956919	0.962125887	0.944827473	0.92537391	0.900904616	0.88174843	0.866355641	0.853995742	0.839134082	0.821335534	0.804899292	0.790413451	0.77928408
0	0	0	0	-0.070951156	-0.299202414	-0.486976986	-0.630363979	-0.74836262	-0.837025573	-0.896241104	-0.926075835	-0.941161998	-0.941231791	-0.929837859	-0.913006734	-0.885794973	-0.841539695	-0.781549868	-0.690832853	-0.586388499	-0.4890422	-0.389574364	-0.285640288	-0.195841827	-0.115823313	-0.027665006	0	0	0	0	0	0	0	0	0	0	0	0	0	0	0	0	0	0	0	0	0	0	0
0	0	0.097076316	0.196012317	0.279152613	0.346524491	0.404152925	0.449360465	0.480987088	0.497694662	0.507416055	0.501696863	0.486527279	0.468926338	0.442590764	0.409254178	0.372877806	0.330765186	0.259366434	0.17542266	0.066396806	0	0	0	0	0	0	0	0	0	0	0	0	0	0	0	0	0	0	0	-0.186403587	-0.325724435	-0.441019533	-0.535038067	-0.609986073	-0.689605349	-0.774601186	-0.847742896	-0.90425607	-0.941960269
0.421030295	0.497181224	0.557461774	0.605563641	0.645667549	0.682736465	0.713791808	0.738260137	0.76009284	0.778447727	0.792739643	0.803677278	0.813828161	0.822945646	0.832138441	0.842843156	0.854622527	0.866409691	0.880072232	0.89196554	0.904218243	0.918533565	0.93272732	0.945062904	0.957274559	0.968604799	0.977278333	0.986118951	0.992592228	0.996804612	0.997913677	0.995938644	0.989740252	0.979396782	0.963900239	0.941618233	0.909208025	0.864775939	0.810078178	0.743668998	0.672868892	0.61319054	0.565018288	0.525989373	0.494777745	0.459697429	0.420100546	0.384781948	0.355508545	0.334350878
-0.823130868	-0.901445498	-0.942468835	-0.969255928	-0.981388768	-0.978855648	-0.966323967	-0.945404495	-0.915397195	-0.879146077	-0.831532708	-0.776809775	-0.709833341	-0.622238685	-0.51860516	-0.393167025	-0.233029313	-0.039197746	0	0	0	0	0	0	0	0	0	0	0	0	0	0	0	0	0	0	0	0	0	0	0	0	0	0	0	0	0	0	0	0
-0.773423229	-0.833438828	-0.8736259	-0.905338701	-0.929396138	-0.950119408	-0.964964608	-0.974229663	-0.981394585	-0.986578519	-0.986829537	-0.985099662	-0.981499122	-0.972796869	-0.962014153	-0.94883373	-0.929348916	-0.903295475	-0.879726416	-0.84888847	-0.822454761	-0.80562943	-0.794394856	-0.782931622	-0.778529384	-0.777473455	-0.775583983	-0.783319522	-0.795184928	-0.811128006	-0.826588254	-0.84584776	-0.858395171	-0.872288037	-0.883575292	-0.892190658	-0.89410076	-0.900457552	-0.907724731	-0.915797601	-0.923618791	-0.936420672	-0.947777983	-0.957198758	-0.964646282	-0.97134961	-0.977156318	-0.98137151	-0.983381686	-0.983700536
0.570602841	0.672319937	0.74992553	0.810193936	0.85845485	0.899565574	0.93202075	0.955368962	0.973245844	0.985289468	0.990532546	0.989848959	0.985198134	0.975222984	0.961424559	0.94419402	0.920840208	0.89030636	0.855749386	0.811495334	0.765589185	0.72439238	0.68526952	0.646176476	0.613843147	0.586023563	0.55758445	0.54062579	0.52811851	0.521192024	0.511703466	0.508339419	0.49277403	0.48250649	0.468309291	0.449193876	0.413414476	0.379997003	0.340543423	0.294163364	0.244887361	0.213088747	0.187697213	0.167184258	0.150756646	0.13184288	0.110019112	0.090293133	0.073543138	0.061130867
0	0	0	0	0	0	0	0	0	0	0	0	0	0	0	0	0	0	-0.022674257	-0.071894273	-0.134098151	-0.21078139	-0.294498739	-0.373880258	-0.454004636	-0.530198412	-0.600472466	-0.667959216	-0.73018806	-0.785033669	-0.837606275	-0.879463008	-0.923151615	-0.950586099	-0.969927528	-0.979651313	-0.987951079	-0.975977477	-0.956762544	-0.928891702	-0.897239533	-0.863923718	-0.838569841	-0.818357632	-0.80206408	-0.781244913	-0.755100461	-0.730331707	-0.707572621	-0.689418772
0	0	0	0	0	0	0	0	0	0	0	0	0	0	-0.002291062	-0.070295864	-0.157289876	-0.260691567	-0.365603723	-0.483389816	-0.59295446	-0.686629115	-0.766972399	-0.841839897	-0.898936405	-0.944639306	-0.983803717	-0.999261609	-0.996820739	-0.976658775	-0.948225213	-0.899906456	-0.855953253	-0.794361151	-0.722962264	-0.636899219	-0.537303543	-0.3885718	-0.20629884	0	0	0	0	0	0.045050968	0.168078804	0.302917675	0.420980411	0.515438794	0.581113286
0.780595097	0.821740419	0.844523785	0.861838137	0.872820751	0.880202008	0.882767949	0.88121537	0.877707251	0.872951606	0.863510178	0.852701276	0.839171569	0.81877478	0.794765632	0.765737343	0.726513763	0.677325063	0.6287081	0.569993145	0.516008775	0.473495584	0.438512074	0.404697656	0.381437883	0.364157173	0.3477519	0.346057314	0.352447231	0.367065817	0.382838683	0.407276367	0.423564029	0.446099005	0.46840799	0.491422436	0.509731846	0.543478579	0.584767653	0.634363422	0.686313006	0.740276972	0.785171268	0.821830124	0.851033857	0.881683479	0.913984889	0.941539197	0.962442962	0.976072793
-0.329763572	-0.351779273	-0.359596879	-0.366293658	-0.369382772	-0.372016587	-0.371520728	-0.368703863	-0.366278598	-0.364753876	-0.360199994	-0.356588638	-0.352582701	-0.344014615	-0.334532464	-0.323228696	-0.305721562	-0.282374823	-0.265115119	-0.242678529	-0.228054779	-0.225251146	-0.229893014	-0.234388345	-0.245759475	-0.259691023	-0.27302882	-0.2943166	-0.319603169	-0.348105818	-0.377799003	-0.410044484	-0.439805834	-0.468936949	-0.497041579	-0.524818942	-0.553565524	-0.589258208	-0.631302057	-0.680253859	-0.731116708	-0.777710829	-0.816745138	-0.8486753	-0.874089972	-0.900336019	-0.927514015	-0.950414707	-0.967332486	-0.977982877
0	0	0	0	0	-0.018348436	-0.039402042	-0.057776246	-0.07724721	-0.096812778	-0.115611658	-0.13482829	-0.156677926	-0.181248589	-0.209712603	-0.244005063	-0.285212464	-0.332624647	-0.38878837	-0.450768673	-0.516741986	-0.583977765	-0.650428141	-0.713542474	-0.770901056	-0.82257977	-0.87009236	-0.907707068	-0.937392081	-0.958001561	-0.976043935	-0.982857656	-0.994322487	-0.992871413	-0.986187139	-0.972563361	-0.9585308	-0.92234022	-0.875645262	-0.816936868	-0.75389006	-0.691464229	-0.641089415	-0.60027925	-0.567641863	-0.530934314	-0.48947457	-0.452480072	-0.421795596	-0.399601224
0	0	0	0	0	0	0	0	0	0	0	0	0	0	0	0	0	0	0	0	-0.017785755	-0.081970229	-0.151398695	-0.218418592	-0.284377517	-0.346517585	-0.405610818	-0.459392117	-0.509186002	-0.552914744	-0.597321306	-0.633314441	-0.676464377	-0.707558986	-0.736193453	-0.762365236	-0.79774448	-0.823290997	-0.850677862	-0.879854486	-0.909344354	-0.926317495	-0.941194855	-0.953500314	-0.963241832	-0.972274262	-0.980446906	-0.986628287	-0.990046354	-0.991213258
0.376723137	0.519792223	0.629618554	0.715126244	0.783956883	0.843121493	0.890235131	0.92459232	0.951473329	0.970246793	0.979690326	0.980928444	0.976971871	0.966169923	0.950530453	0.930842956	0.903725919	0.867624569	0.82654788	0.772929621	0.717032125	0.667163617	0.619693921	0.571926759	0.532554884	0.498704306	0.463595069	0.44292609	0.427383392	0.418451441	0.405646132	0.400014925	0.37811582	0.362238201	0.340434167	0.311122359	0.258662821	0.206807551	0.145178894	0.072359253	0	0	0	0	0	0	0	0	0	0
-0.620573554	-0.70529814	-0.770167002	-0.820939182	-0.86194844	-0.89771155	-0.926342992	-0.947439385	-0.964464541	-0.976979776	-0.984055576	-0.9866016	-0.986486648	-0.982629677	-0.976422714	-0.968474399	-0.956826396	-0.940545833	-0.922614808	-0.898038374	-0.872900444	-0.851742223	-0.832141125	-0.812021455	-0.796290438	-0.783172728	-0.768892945	-0.762010633	-0.757342734	-0.755573912	-0.751409462	-0.750211521	-0.740259084	-0.73232643	-0.720481816	-0.703687302	-0.673883647	-0.642394476	-0.604573992	-0.559491133	-0.511473246	-0.477099046	-0.449583265	-0.427339572	-0.409531694	-0.389140264	-0.365726348	-0.34462464	-0.32679995	-0.313661049
-0.558085953	-0.66474718	-0.743945632	-0.805417625	-0.853957615	-0.894932609	-0.926505685	-0.94842544	-0.96475323	-0.97530721	-0.978268511	-0.975346317	-0.968081286	-0.954132249	-0.935777856	-0.913071322	-0.88218436	-0.842169594	-0.798778621	-0.743861976	-0.688735226	-0.641018825	-0.597172033	-0.553566092	-0.518860003	-0.489770042	-0.460215372	-0.44493909	-0.435705708	-0.433577431	-0.429284035	-0.432658923	-0.422640687	-0.418845649	-0.411177213	-0.398906667	-0.369827758	-0.346360442	-0.318922201	-0.286838114	-0.252539941	-0.235118671	-0.221660924	-0.210886971	-0.202219995	-0.191493869	-0.178347335	-0.166051729	-0.154984344	-0.146315409
-0.121167466	-0.339075139	-0.507414914	-0.636215058	-0.738599625	-0.82220692	-0.887363136	-0.932909716	-0.964081706	-0.980499194	-0.981902971	-0.968078868	-0.942798711	-0.904267942	-0.853947382	-0.791785196	-0.712086215	-0.612612475	-0.494741851	-0.350926565	-0.19723068	-0.04967485	0	0	0	0	0	0	0	0	0	0	0	0	0	0	0	0	0	0	0	0	0	0	0	0	0	0	0	0
0.69738647	0.775916566	0.832657757	0.876729721	0.911063731	0.939879099	0.961543965	0.97603246	0.986579509	0.993177044	0.993877104	0.990546482	0.98397531	0.97177217	0.956152652	0.936933696	0.910597316	0.876556676	0.840890424	0.795943814	0.75207668	0.715490262	0.682974248	0.650712565	0.626158746	0.60622625	0.585995946	0.577617411	0.574486927	0.577260518	0.578786182	0.586570818	0.584254321	0.586671308	0.586327655	0.582882704	0.567675068	0.558385026	0.547719881	0.535346	0.521872403	0.519629423	0.518495699	0.517722048	0.517046284	0.515184389	0.511919347	0.508369636	0.50444664	0.500861476
0	0	0	0	0	0	0	0	0	0	0	0	0	0	0	0	0	0	0	0	0	0	0.004209969	0.199433293	0.372035043	0.525298875	0.667804774	0.772992748	0.852184103	0.901840563	0.945640758	0.953939964	0.983577099	0.974852372	0.954705976	0.91883121	0.891955267	0.800408142	0.681528148	0.531540294	0.370791688	0.2023831	0.065763088	0	0	0	0	0	0	0
-0.267915743	-0.356721832	-0.437430685	-0.499043852	-0.551544558	-0.595935065	-0.634562751	-0.665727691	-0.689634257	-0.705167665	-0.716936787	-0.72013791	-0.718946474	-0.717785469	-0.713081857	-0.706506544	-0.701116874	-0.695150378	-0.674890988	-0.650069997	-0.611615361	-0.561559848	-0.503218802	-0.445341127	-0.385993884	-0.328741011	-0.271870699	-0.217941662	-0.164080814	-0.112867684	-0.056986239	-0.005514987	0	0	0	0	0	0.049719948	0.155683084	0.279315179	0.408955278	0.511278509	0.595613979	0.664314717	0.719108305	0.777858901	0.841181923	0.896024006	0.938957006	0.968059296
0.380828746	0.516014953	0.620139417	0.702180329	0.769019461	0.828472231	0.876698663	0.912986246	0.943425149	0.967099031	0.982467984	0.991121505	0.996439082	0.996892917	0.994799608	0.991569166	0.984607809	0.972332063	0.959640679	0.9385042	0.91737659	0.902329186	0.889293511	0.874654263	0.865056157	0.85792837	0.8480327	0.846650139	0.846555397	0.848506293	0.846201892	0.845522113	0.832893288	0.82010524	0.800162807	0.771071726	0.722326288	0.665430977	0.596310148	0.513181485	0.424535421	0.356607653	0.302101961	0.258011401	0.222724502	0.182533661	0.13660879	0.095339375	0.060662017	0.03523802
0	0	0	0	0	0	0	0	0	0	0	0	0	0	0	0	0	0	0	0	0	0	0	0	0	0	-0.119652747	-0.311036406	-0.474583852	-0.604335825	-0.724485714	-0.800649793	-0.891887808	-0.92712282	-0.937873335	-0.917700555	-0.895358804	-0.787946104	-0.643893989	-0.457416097	-0.254720032	-0.05036996	0	0	0	0	0	0	0	0
0	0	0	0	0	-0.180526386	-0.481362641	-0.700374059	-0.851821024	-0.932168096	-0.95430402	-0.903001764	-0.800323304	-0.652914167	-0.454410558	-0.207757059	0	0	0	0	0	0	0	0	0	0	0	0	0	0	0	0	0	0	0	0	0	0	0	0	0	0	0	0	0	0	0	0	0	0
0.741245934	0.809970146	0.857830573	0.894882418	0.923082197	0.946226706	0.962834627	0.97306721	0.979848714	0.983363209	0.981293459	0.975862245	0.967293162	0.952748232	0.934694754	0.912618893	0.882569631	0.844174551	0.804617381	0.755507685	0.708360901	0.669546093	0.635688244	0.602352081	0.577509088	0.557693431	0.537921458	0.530835022	0.529801549	0.535359711	0.540305642	0.552241672	0.554518274	0.562050769	0.567519664	0.570924732	0.564356293	0.56635559	0.569351077	0.57330333	0.57707689	0.58974232	0.600809459	0.609956599	0.617200477	0.623968143	0.630156942	0.634882501	0.637576594	0.638589191
0.487271744	0.584615075	0.651847919	0.705519004	0.747410278	0.785051088	0.813532636	0.833122778	0.849950529	0.863841593	0.87044132	0.874203899	0.876076789	0.87161066	0.865378274	0.857583348	0.843113649	0.821333491	0.805575874	0.781314415	0.764280532	0.760996223	0.76519566	0.76801478	0.778942756	0.792825738	0.804206641	0.826083827	0.851263551	0.879357361	0.905854828	0.934219894	0.954357818	0.972431268	0.985091211	0.991656414	0.98818449	0.983796175	0.977018738	0.967185987	0.955490497	0.951578434	0.949837247	0.94872981	0.94772473	0.944287696	0.937972969	0.931006288	0.923178995	0.915952374
0.081032404	0.283253382	0.45277302	0.581814738	0.687894871	0.775134063	0.847123559	0.901444679	0.940236567	0.962243354	0.972674378	0.965805216	0.947797153	0.922708463	0.887035236	0.8422695	0.788803972	0.723674012	0.631682114	0.520543113	0.388414918	0.246079819	0.095970845	0	0	0	0	0	0	0	0	0	0	0	0	0	0	0	0	0	0	0	0	0	0	0	0	0	0	0
0	0	0	0	0	0	0	0	0	0	0	0	0	0	0	0	0	0	0	0	0	0	0	0	0	0	0	-0.189888164	-0.422823975	-0.59205731	-0.745649422	-0.819734632	-0.930699067	-0.948375519	-0.930831994	-0.867228253	-0.810219778	-0.602862917	-0.330321217	0	0	0	0	0	0	0	0	0	0	0
0	0	0	0	0	0	0	0	0	0	0	0	0	0	0	0	0	0	0	0	0	0	0	0	0	0	0	-0.007442418	-0.058556989	-0.106189378	-0.156045258	-0.200391443	-0.251966895	-0.29406134	-0.335578407	-0.377389161	-0.431756119	-0.484310929	-0.54469178	-0.613604988	-0.685160246	-0.739652111	-0.785190156	-0.822417163	-0.852056897	-0.882842091	-0.914922421	-0.942074562	-0.962329596	-0.975249454
-0.1170164	-0.31717904	-0.476429465	-0.599712367	-0.700134138	-0.785806349	-0.855367408	-0.907268647	-0.947338949	-0.974419455	-0.989280123	-0.990931268	-0.984540715	-0.970249664	-0.948628797	-0.921210475	-0.885493445	-0.838961037	-0.779742712	-0.703895012	-0.619010279	-0.535583837	-0.451147498	-0.366795198	-0.291631963	-0.224024792	-0.15542971	-0.105130333	-0.061158893	-0.026441147	0	0	0	0	0	0	0	0	0	0	0	0	0	0	0	0	0	0	0	0
0	0	0	0	0	0	0	0	0	0	0	0	0	0	0	0	0	0	0	0	0	0	0.015454036	0.210386598	0.382477794	0.535083245	0.676216221	0.780160972	0.857395016	0.904585222	0.944732641	0.94876014	0.97224018	0.956722561	0.928161457	0.881647497	0.839895589	0.729627734	0.588042273	0.410835942	0.221225204	0.028883395	0	0	0	0	0	0	0	0
0.304993174	0.40639586	0.493563721	0.56210984	0.620582323	0.673487384	0.719306958	0.756585234	0.788653216	0.814052242	0.835064471	0.849469003	0.861858855	0.874927172	0.887386747	0.901672768	0.919947571	0.940370407	0.956196493	0.970770155	0.978593598	0.980557689	0.976978273	0.971551942	0.962831432	0.952751414	0.940099614	0.925359843	0.906455471	0.884580189	0.857434367	0.827199385	0.789904161	0.75072594	0.705420341	0.651290429	0.579238741	0.489486479	0.381215172	0.25208266	0.115580715	0.001115756	0	0	0	0	-0.012958141	-0.077151489	-0.128791016	-0.164916695
0	0	0	0	0	0	0	0	0	0	0.174712474	0.318523443	0.417740059	0.504635189	0.563090687	0.622097744	0.700623446	0.772778238	0.750151215	0.669463365	0.483449461	0.228415709	0	0	0	0	0	0	0	0	0	0	0	0	0	0	0	0	0	0	0	0	0	0	0	0	0	0	0	0
0.299021536	0.276002338	0.246789197	0.223644856	0.201251093	0.179615808	0.158167159	0.138196839	0.119884719	0.104452444	0.087965718	0.074276848	0.060064244	0.040759959	0.019637974	0	0	0	-0.007740937	-0.051340243	-0.087120601	-0.110975424	-0.126243714	-0.140027074	-0.144906355	-0.145336332	-0.144191337	-0.132295318	-0.11309439	-0.087305565	-0.058001667	-0.021995246	0	0	0	0.027346269	0.079934677	0.151114568	0.237021898	0.339356919	0.447056039	0.543806693	0.623500996	0.688410875	0.740184949	0.795774667	0.855775653	0.907789309	0.948585231	0.976301335
0	0	0	0	0	0	0	0	0	0	0	0	0	0	0	0	0	0	0	0.04765458	0.132223146	0.227713329	0.327186231	0.421083263	0.51196327	0.596550131	0.673704486	0.74323239	0.80362842	0.852893033	0.897822233	0.92784226	0.95998273	0.972199002	0.973870678	0.962293915	0.945168267	0.896606142	0.832678015	0.750949297	0.662302434	0.577784778	0.510556694	0.456301718	0.412829875	0.362350014	0.30366152	0.250377509	0.204772543	0.170709441
0	0.073192819	0.264111495	0.414222788	0.537383571	0.646776653	0.736479297	0.804844853	0.862025591	0.906143323	0.935939233	0.952732975	0.963302637	0.966463649	0.965031544	0.961928186	0.954008379	0.938187092	0.91871046	0.885207895	0.848372401	0.81810358	0.788633847	0.756371579	0.731057609	0.709610579	0.683406331	0.6704258	0.658617288	0.649773502	0.632584112	0.617939478	0.581659258	0.545943815	0.497465535	0.43227976	0.329840862	0.210342474	0.065828581	0	0	0	0	0	0	0	0	0	0	0
0	0	0	0	0	0	0	0	0	0	0	0	0	0	0	0	0	0	0	0	0	0	0.086181325	0.231323439	0.365821365	0.488310827	0.601098542	0.694211453	0.770700003	0.827683346	0.879228018	0.906131587	0.942689033	0.949633072	0.944275431	0.922972146	0.900997118	0.831023179	0.739340098	0.622703284	0.496846583	0.370982324	0.269924304	0.188163074	0.122732705	0.048313712	0	0	0	0
-0.335862653	-0.469228131	-0.578963191	-0.664649156	-0.73601829	-0.798874965	-0.85161439	-0.89282798	-0.92677516	-0.952155059	-0.970464369	-0.980176668	-0.985904424	-0.989190643	-0.989611075	-0.989201494	-0.988275903	-0.984828424	-0.974588442	-0.957737189	-0.933997235	-0.907652789	-0.877824958	-0.846811145	-0.817101225	-0.789150554	-0.75916057	-0.734324541	-0.709103948	-0.685191165	-0.655827266	-0.62817092	-0.587890408	-0.550072403	-0.505658772	-0.452065591	-0.37501017	-0.286652017	-0.180812797	-0.055234938	0	0	0	0	0	0	0	0	0	0
0	0	0	0	0	0	0	0	0	0	0	0	0	0	0	0	0	0	0	0	0	0	0	0	0	0	0	0.012356878	0.192239188	0.362944074	0.52082704	0.65988191	0.775062433	0.850460723	0.890299001	0.887655494	0.841613175	0.73908738	0.601756216	0.423223326	0.22654887	0.063973253	0	0	0	0	0	0	0	0
0.158718426	0.253764844	0.326366647	0.384745677	0.432952409	0.478059876	0.515315771	0.544268278	0.570656481	0.59354056	0.610988956	0.625135398	0.638763307	0.650403067	0.662527023	0.676765594	0.691550876	0.705706453	0.725182741	0.742222963	0.762620762	0.788929343	0.817143912	0.842721059	0.869181189	0.894453756	0.915947057	0.938241621	0.957765406	0.974208837	0.98718276	0.995617074	0.999531359	0.996533006	0.98673011	0.968257788	0.93898047	0.894845125	0.839591203	0.771549183	0.698542879	0.636495775	0.586829612	0.546679852	0.514536618	0.477728161	0.435461856	0.397368433	0.365189159	0.341468017
0	0	0	0	0	0.077501673	0.18236995	0.263665936	0.335531555	0.395409593	0.439939382	0.472860369	0.502242806	0.52561566	0.548014169	0.57373367	0.599318035	0.62129294	0.650197754	0.669544948	0.69220453	0.726348463	0.763061866	0.793911003	0.828247791	0.86174033	0.886564285	0.917264328	0.942923593	0.963885721	0.974906983	0.978561545	0.965261589	0.940023197	0.8973638	0.8321638	0.73158443	0.596185938	0.429279511	0.226306775	0.009516653	0	0	0	0	0	0	0	0	0
0	0	0	0	0	0	0	-0.026309465	-0.059335439	-0.089755078	-0.11609123	-0.140186481	-0.165780948	-0.192423273	-0.222237499	-0.257872681	-0.299526232	-0.345800974	-0.401197628	-0.459542654	-0.522052915	-0.58815963	-0.654113684	-0.715856059	-0.773334051	-0.825670134	-0.872447982	-0.911888826	-0.943284015	-0.965719134	-0.983690467	-0.99023654	-0.99704595	-0.98995936	-0.974430536	-0.947826077	-0.912941594	-0.850959917	-0.772756182	-0.675994928	-0.572358085	-0.47770207	-0.401420386	-0.339643998	-0.290230599	-0.234489665	-0.171358159	-0.114930529	-0.067980768	-0.033909431
-0.493027178	-0.606239689	-0.701597129	-0.774046163	-0.833631815	-0.882409218	-0.922699657	-0.953104579	-0.974589702	-0.986456372	-0.991869269	-0.987355644	-0.976400204	-0.961483843	-0.940414496	-0.91400578	-0.882617065	-0.844569213	-0.790609727	-0.725709277	-0.648361893	-0.564663636	-0.476258543	-0.389344261	-0.307172568	-0.231077874	-0.156321203	-0.09370665	-0.036386741	0	0	0	0	0	0	0	0	0	0	0	0	0	0	0.036156962	0.075337596	0.11751573	0.163162358	0.202802119	0.234003024	0.255289451
0	0	0	0	0	0	0	0	0	0	0	0	0	0	0	0	0.036182212	0.169824802	0.301782915	0.432661422	0.547513032	0.649376149	0.733106981	0.804287072	0.859122357	0.902271609	0.928313622	0.937975585	0.922251476	0.883831409	0.820818719	0.731009666	0.61651063	0.475246492	0.300235349	0.078405308	0	0	0	0	0	0	0	0	0	0	0	0	0	0
-0.693287252	-0.767968561	-0.828610824	-0.874475029	-0.911429294	-0.940938663	-0.964496394	-0.981411638	-0.99241854	-0.997302012	-0.997387609	-0.991114568	-0.980184433	-0.965297561	-0.945663711	-0.921363515	-0.89152786	-0.855228384	-0.808681926	-0.753059615	-0.690465744	-0.626136887	-0.56045904	-0.496164205	-0.437244827	-0.383618401	-0.331285372	-0.28996018	-0.254025659	-0.22539962	-0.194696112	-0.172980846	-0.138891498	-0.115202414	-0.090226327	-0.063318934	-0.019967291	0	0	0	0.042594138	0.072262215	0.096648137	0.116499234	0.132337333	0.149425311	0.16796059	0.184080766	0.196807145	0.205520151
0	0	0	0	0	0	0	0	0	0	0	0	0	0	0	0	0	0	0	0	0	0	0	-0.081157875	-0.253814429	-0.409913976	-0.553131544	-0.668299589	-0.760168162	-0.825290588	-0.882366853	-0.906109019	-0.942322809	-0.939612332	-0.920303721	-0.879127319	-0.834749124	-0.723590638	-0.580207308	-0.399930334	-0.206221439	-0.016124668	0	0	0	0	0	0	0	0
-0.370283081	-0.402578625	-0.411277139	-0.417361147	-0.416918064	-0.412947215	-0.403798246	-0.390955967	-0.376893223	-0.363068102	-0.343514675	-0.324021541	-0.301251436	-0.268108272	-0.229988352	-0.184137171	-0.122144999	-0.044891298	0	0	0	0	0	0	0	0	0	0	0	0	0	0	0	0	0	0	0	-0.027609535	-0.12081888	-0.23230349	-0.349362181	-0.462524379	-0.556223713	-0.632642593	-0.693556587	-0.758185048	-0.827086085	-0.886324578	-0.932010677	-0.962421856
0.506005752	0.630942439	0.721446916	0.791898452	0.84697238	0.893545342	0.928794013	0.952651929	0.970417576	0.982011945	0.984341424	0.980393677	0.971551391	0.954089937	0.93154226	0.903750175	0.865293061	0.815206272	0.763135005	0.69694294	0.632682315	0.579862991	0.533341143	0.48699987	0.452320961	0.424492403	0.395927944	0.385233087	0.382218849	0.387837997	0.391336025	0.403883458	0.400945013	0.404567525	0.403534596	0.397200872	0.372446116	0.355485329	0.335676278	0.312397756	0.287112885	0.279437965	0.274299	0.270361546	0.267123678	0.261764127	0.2538989	0.245888692	0.237718803	0.230643833
0	0	0	0	0	0	0	0	0	0	0	0	0	0	0	0	0	0	0	0	0	0	0	-0.177466525	-0.412191988	-0.610986957	-0.785842956	-0.890819654	-0.940177898	-0.932500779	-0.899256945	-0.799812649	-0.71441767	-0.564193445	-0.378771579	-0.142967274	0	0	0	0	0	0	0	0	0	0	0	0	0	0
0	0	0	0	0	0	0	0	0	0	0	0	0	0	0	0	0	0	0	0	0	0	0	0	0	0	0	0	0	0	0	0	0	0	0	0	0	0	0	0	0.099959397	0.264059372	0.401111795	0.513133848	0.602331317	0.695106682	0.791934461	0.873976163	0.935321595	0.974573407
[truncated: 4,581 more rows]
[truncated: 31 more columns]
