# Supplementary material for: Randomly weighted receptor inputs can explain the large diversity of colour-coding neurons in the bee visual system
Source: Sci Rep. 2019 Jun 6;9:8330. doi: 10.1038/s41598-019-44375-0 (PMC6554269; doi:10.1038/s41598-019-44375-0)
Supplement: Supplementary file 3 — Dataset 1 [file 41598_2019_44375_MOESM3_ESM.xlsx]

## Sheet: 0
wavelength	response
330	0.6
345	0.4
360	0.7
375	0.4
390	0.9
390	0.9
400	0.9
405	0.9
405	0.9
430	0.5
445	0.45
460	0.2
460	0.2
460	0.2
495	0.4
510	0.75
530	0.85
550	1
550	1
550	1
570	0.2
590	0.1
610	0.1
630	0
630	0
630	0
640	0.05

## Sheet: 1
wavelength	response
315	-0.4
330	-0.1
350	-0.1
360	-0.4
375	-0.3
390	-0.15
405	-0.2
430	-0.15
445	-0.55
465	-0.45
495	-1
495	-1
495	-1
510	-0.3
530	-0.55
550	-0.4
570	-0.2
590	-0.1
610	-0.1
630	-0.1
650	0
650	0
650	0

## Sheet: 2
wavelength	response
320	0.05
330	0.3
350	0.2
360	0.1
375	0.3
390	0.3
410	0.15
420	0.15
430	0.15
445	1
445	1
455	1
465	1
465	1
500	0.05
510	0.05
530	0
545	0.1
570	0.05
590	0
590	0
610	0
610	0
630	0
630	0
645	0
645	0

## Sheet: 3
wavelength	response
315	0
315	0
330	0.05
350	0
350	0
360	0
360	0
370	0.05
390	0
390	0
405	0
405	0
430	0
430	0
445	0.1
465	0
465	0
490	0.65
510	0.4
530	0.4
545	1
545	1
545	1
570	0
570	0
590	0.05
610	0.1
625	0
625	0
650	0
650	0

## Sheet: 4
wavelength	response
330	0.25
350	0.5
360	0.85
360	0.85
360	0.85
375	0.5
390	0.45
410	0.2
430	0.4
445	0.2
470	0.15
470	0.15
470	0.15
495	0.35
510	0.4
530	0.5
550	0.75
570	1
570	1
570	1
590	0.2
610	0.05
630	0.05
650	0.1

## Sheet: 5
wavelength	response
330	0.6
350	1
350	1
350	1
360	0.6
375	0.5
390	0.3
410	0.2
430	0.1
445	0.05
445	0.05
445	0.05
465	0.1
495	0.1
510	0.25
530	0.2
550	0.6
550	0.6
550	0.6
575	0.3
590	0.1
610	0.05
630	0
630	0
650	0
650	0

## Sheet: 6
wavelength	response
315	0.05
330	0.05
350	0.05
360	0.05
370	0.05
390	0.05
410	0.05
430	0
430	0
445	0
445	0
465	0.05
495	0.05
510	0.4
530	0.5
550	1
550	1
550	1
610	0.05
610	0.05
630	0.05
630	0.05
650	0.05
650	0.05

## Sheet: 7
wavelength	response
315	0
315	0
330	0
330	0
350	0
350	0
360	0
360	0
370	0
370	0
390	0
390	0
410	0
410	0
430	0
430	0
445	0
445	0
465	0.1
495	0.1
510	0.15
530	0.05
550	1
550	1
550	1
610	0
610	0
630	0
630	0
650	0
650	0

## Sheet: 8
wavelength	response
315	0.05
315	0.05
330	0.05
330	0.05
350	0.05
360	0.05
370	0.05
390	0.05
410	0.4
430	0.05
445	0.45
465	1
465	1
465	1
510	0
510	0
575	0.05
575	0.05
630	0.05

## Sheet: 9
wavelength	response
315	0
315	0
330	0
330	0
350	0
350	0
360	0
360	0
370	0
370	0
390	0
390	0
410	0
410	0
430	0.25
445	0.35
465	1
465	1
465	1
510	0.05
570	0
570	0
630	0
630	0

[truncated: 12 more sheets: 10, 11, 12, 13, 14, 15, 16, 17, 18, 19, 20, 21]
